# Supplementary material for: Sequencing at sea: challenges and experiences in Ion Torrent PGM sequencing during the 2013 Southern Line Islands Research Expedition
Source: PeerJ. 2014 Aug 19;2:e520. doi: 10.7717/peerj.520 (PMC4145072; doi:10.7717/peerj.520)
Supplement: Table S1 — In-house phenotypic array plate. Each stock well contains 1 ml of 6X basal media (6X MOPS media, 57 mM NH4Cl, 1.5 mM NaSO4, 30 µM CaCl2, 6 mM MgSO4, 1.9 M NaCl, 7.92 mM K2HPO4, 60 mM KCl, 36 µM FeCl3) and 1 ml of 5×carbon substrate. The substrates are used at a final concentration of 0.2% unless specified. [file peerj-02-520-s001.odt]

Supplemental Table 1: In-house phenotypic array plate. Each stock well contains 1ml of 6X basal media (6X MOPS media, 57 mM NH4Cl, 1.5 mM NaSO4, 30 μM CaCl2, 6 mM MgSO4, 1.9M NaCl, 7.92 mM K2HPO4, 60 mM KCl, 36 μM FeCl3) and 1ml of 5X carbon substrate. The substrates are used at a final concentration of 0.2% unless specified.


1
2
3
4
5
6
7
8
9
10
11
12
A
Propionic Acid
L- Glutamic Acid
Thymidine
Sucrose
Lactulose
Glycerol
Alpha D Lactose
D Serine
D Galactose
D Raffinose
Malate

Putrescine
B
D Glucosamine
L Phenyl- alanine
Quinic Acid
Sodium Succinate
D Glutamic Acid
0.1%
Alpha D Glucose
L Pyro Glutamic Acid
L Aspartic Acid
0.1%
D Fructose
Uridine
Sodium Pyruvate
Lactate
C
Citric Acid
D Mannose
L Serine
L- Histidine

D-Cellobiose
Beta Phenyl- Ethylamine
D Glucose 6 PO4
L Sorbose
L Proline
0.1%
N- acetyl D Glucosamine
0.1%
D- Trehalose
Acetic Acid
D
L- Alanine
L Ornithine
L Threonine
4 Hydroxy Phenyl Acetic Acid
Acetamide
Alpha D Melebiose
D Alanine
L Fucose
L Asparagine
0.1%
γ – amino-n-Butyric Acid
0.1%
DL-α-glycero PO4
Inosine
E
Propionic Acid

L- Glutamic Acid
Thymidine
Sucrose
Lactulose
Glycerol
Alpha D Lactose
D Serine
D Galactose
D Raffinose
Malate

Putrescine
F
D Glucosamine
L Phenyl- alanine
Quinic Acid
Sodium Succinate
D Glutamic Acid
0.1%
Alpha D Glucose
L Pyro Glutamic Acid
L Aspartic Acid
0.1%
D Fructose
Uridine
Sodium Pyruvate
Lactate
G
Citric Acid
D Mannose
L Serine
L- Histidine

D Cellobiose
Beta Phenyl- Ethylamine
D Glucose 6 PO4
L Sorbose
L Proline
0.1%
N- acetyl D Glucosamine
0.1%
D- Trehalose
Acetic Acid
H
L- Alanine
L Ornithine
L Threonine
4 Hydroxy Phenyl Acetic Acid
Acetamide
Alpha D Melebiose
D Alanine
L Fucose
L Asparagine
0.1%
γ – amino-n-Butyric Acid
0.1%
DL-α-glycero PO4
Inosine
