# Supplementary material for: Sequencing at sea: challenges and experiences in Ion Torrent PGM sequencing during the 2013 Southern Line Islands Research Expedition
Source: PeerJ. 2014 Aug 19;2:e520. doi: 10.7717/peerj.520 (PMC4145072; doi:10.7717/peerj.520)
Supplement: Table S2 — Orthologous groups identified in all the genomes. OG is a unique identifier; Function is the most common function annotated for all the proteins; The remaining columns identify the protein encoding genes (pegs) found in each genome or None if the gene is not present. [file peerj-02-520-s002.odt]

OG	Function	VAR1	VAR2	VAR3	VAR4	VRT11	VRT14	VRT18	VRT1	VRT22	VRT23	VRT25	VRT2	VRT30	VRT35	VRT37	VRT38	VRT3	VRT41	VRT4	VRT5B	ZAR1	ZAR2	ZRT1	ZRT28	ZRT32	ZRT3
2681	NAD-dependent glyceraldehyde-3-phosphate dehydrogenase EC 1.2.1.12	fig|6666666.59329.peg.2353	fig|6666666.59330.peg.1550	fig|6666666.59331.peg.1204	fig|6666666.59332.peg.530	fig|6666666.59334.peg.1059	fig|6666666.59335.peg.2948	fig|6666666.59336.peg.1202	fig|6666666.59333.peg.3473	fig|6666666.59338.peg.1955	fig|6666666.59339.peg.271	fig|6666666.59340.peg.1177	fig|6666666.59337.peg.3126	fig|6666666.59342.peg.4918	fig|6666666.71181.peg.3143	fig|6666666.59344.peg.2893	fig|6666666.59345.peg.514	fig|6666666.59341.peg.644	fig|6666666.59347.peg.2434	fig|6666666.59346.peg.306	fig|6666666.59348.peg.192	fig|6666666.59349.peg.2743	fig|6666666.59350.peg.5180	fig|6666666.59351.peg.900	fig|6666666.59353.peg.1434	fig|6666666.59355.peg.3724	fig|6666666.59354.peg.3598
7452	Glutathione-regulated potassium-efflux system protein KefB	fig|6666666.59329.peg.4170	fig|6666666.59330.peg.890	fig|6666666.59331.peg.6342	fig|6666666.59332.peg.1067	fig|6666666.59334.peg.429	fig|6666666.59335.peg.1867	fig|6666666.59336.peg.2191	fig|6666666.59333.peg.1821	fig|6666666.59338.peg.5072	fig|6666666.59339.peg.8244	fig|6666666.59340.peg.2987	fig|6666666.59337.peg.5681	fig|6666666.59342.peg.6421	fig|6666666.71181.peg.409	fig|6666666.59344.peg.5044	fig|6666666.59345.peg.5562	fig|6666666.59341.peg.5670	fig|6666666.59347.peg.4967	fig|6666666.59346.peg.1998	fig|6666666.59348.peg.290	fig|6666666.59349.peg.4775	fig|6666666.59350.peg.5413	fig|6666666.59351.peg.627	fig|6666666.59353.peg.2265	fig|6666666.59355.peg.5991	fig|6666666.59354.peg.3430
4590	3-dehydroquinate synthase EC 4.2.3.4	fig|6666666.59329.peg.314	fig|6666666.59330.peg.2636	fig|6666666.59331.peg.2731	fig|6666666.59332.peg.1031	fig|6666666.59334.peg.848	fig|6666666.59335.peg.2484	fig|6666666.59336.peg.5970	fig|6666666.59333.peg.895	fig|6666666.59338.peg.3577	fig|6666666.59339.peg.8717	fig|6666666.59340.peg.365	fig|6666666.59337.peg.1702	fig|6666666.59342.peg.2759	fig|6666666.71181.peg.1831	fig|6666666.59344.peg.3065	fig|6666666.59345.peg.5380	fig|6666666.59341.peg.4080	fig|6666666.59347.peg.4945	fig|6666666.59346.peg.7	fig|6666666.59348.peg.1024	fig|6666666.59349.peg.528	fig|6666666.59350.peg.2170	fig|6666666.59351.peg.3852	fig|6666666.59353.peg.2219	fig|6666666.59355.peg.1911	fig|6666666.59354.peg.3574
2745	Bis 5'-nucleosyl -tetraphosphatase, symmetrical EC 3.6.1.41	fig|6666666.59329.peg.134	fig|6666666.59330.peg.820	fig|6666666.59331.peg.2695	fig|6666666.59332.peg.3917	fig|6666666.59334.peg.3348	fig|6666666.59335.peg.4483	fig|6666666.59336.peg.2656	fig|6666666.59333.peg.5402	fig|6666666.59338.peg.911	fig|6666666.59339.peg.7889	fig|6666666.59340.peg.431	fig|6666666.59337.peg.1382	fig|6666666.59342.peg.2179	fig|6666666.71181.peg.403	fig|6666666.59344.peg.1293	fig|6666666.59345.peg.2461	fig|6666666.59341.peg.2000	fig|6666666.59347.peg.3091	fig|6666666.59346.peg.4901	fig|6666666.59348.peg.175	fig|6666666.59349.peg.1874	fig|6666666.59350.peg.6229	fig|6666666.59351.peg.3648	fig|6666666.59353.peg.95	fig|6666666.59355.peg.705	fig|6666666.59354.peg.5334
10888	Ribosomal protein S6 glutaminyl transferase	fig|6666666.59329.peg.1208	fig|6666666.59330.peg.347	fig|6666666.59331.peg.2913	fig|6666666.59332.peg.4796	fig|6666666.59334.peg.1919	fig|6666666.59335.peg.138	fig|6666666.59336.peg.2693	fig|6666666.59333.peg.773	fig|6666666.59338.peg.449	fig|6666666.59339.peg.7835	fig|6666666.59340.peg.205	fig|6666666.59337.peg.1514	fig|6666666.59342.peg.1105	fig|6666666.71181.peg.1861	fig|6666666.59344.peg.4335	fig|6666666.59345.peg.3029	fig|6666666.59341.peg.1067	fig|6666666.59347.peg.3213	fig|6666666.59346.peg.2775	fig|6666666.59348.peg.4029	fig|6666666.59349.peg.3849	fig|6666666.59350.peg.7139	fig|6666666.59351.peg.4682	fig|6666666.59353.peg.3226	fig|6666666.59355.peg.3108	fig|6666666.59354.peg.5052
2039	Phosphoadenylyl-sulfate reductase [thioredoxin] EC 1.8.4.8	fig|6666666.59329.peg.5365	fig|6666666.59330.peg.4458	fig|6666666.59331.peg.5708	fig|6666666.59332.peg.3978	fig|6666666.59334.peg.464	fig|6666666.59335.peg.338	fig|6666666.59336.peg.1978	fig|6666666.59333.peg.5487	fig|6666666.59338.peg.338	fig|6666666.59339.peg.8335	fig|6666666.59340.peg.2945	fig|6666666.59337.peg.1727	fig|6666666.59342.peg.1448	fig|6666666.71181.peg.3407	fig|6666666.59344.peg.2209	fig|6666666.59345.peg.5357	fig|6666666.59341.peg.5977	fig|6666666.59347.peg.4914	fig|6666666.59346.peg.3211	fig|6666666.59348.peg.530	fig|6666666.59349.peg.1152	fig|6666666.59350.peg.1509	fig|6666666.59351.peg.55	fig|6666666.59353.peg.200	fig|6666666.59355.peg.2969	fig|6666666.59354.peg.2132
10395	Cytoplasmic axial filament protein CafA and Ribonuclease G EC 3.1.4.-	fig|6666666.59329.peg.710	fig|6666666.59330.peg.3719	fig|6666666.59331.peg.6382	fig|6666666.59332.peg.2168	fig|6666666.59334.peg.2738	fig|6666666.59335.peg.3030	fig|6666666.59336.peg.5711	fig|6666666.59333.peg.1601	fig|6666666.59338.peg.4840	fig|6666666.59339.peg.3164	fig|6666666.59340.peg.608	fig|6666666.59337.peg.813	fig|6666666.59342.peg.6091	fig|6666666.71181.peg.1613	fig|6666666.59344.peg.1746	fig|6666666.59345.peg.4881	fig|6666666.59341.peg.7	fig|6666666.59347.peg.4077	fig|6666666.59346.peg.2133	fig|6666666.59348.peg.5169	fig|6666666.59349.peg.8	fig|6666666.59350.peg.5720	fig|6666666.59351.peg.3425	fig|6666666.59353.peg.2296	fig|6666666.59355.peg.1344	fig|6666666.59354.peg.3169
6217	Aspartate aminotransferase EC 2.6.1.1	fig|6666666.59329.peg.4024	fig|6666666.59330.peg.308	fig|6666666.59331.peg.3529	fig|6666666.59332.peg.6244	fig|6666666.59334.peg.5078	fig|6666666.59335.peg.5460	fig|6666666.59336.peg.2082	fig|6666666.59333.peg.1424	fig|6666666.59338.peg.2207	fig|6666666.59339.peg.2020	fig|6666666.59340.peg.1753	fig|6666666.59337.peg.4869	fig|6666666.59342.peg.2823	fig|6666666.71181.peg.795	fig|6666666.59344.peg.311	fig|6666666.59345.peg.4150	fig|6666666.59341.peg.1224	fig|6666666.59347.peg.239	fig|6666666.59346.peg.2684	fig|6666666.59348.peg.4398	fig|6666666.59349.peg.3737	fig|6666666.59350.peg.3088	fig|6666666.59351.peg.2814	fig|6666666.59353.peg.3977	fig|6666666.59355.peg.3521	fig|6666666.59354.peg.3604
6811	Deoxyguanosinetriphosphate triphosphohydrolase EC 3.1.5.1	fig|6666666.59329.peg.5874	fig|6666666.59330.peg.305	fig|6666666.59331.peg.2080	fig|6666666.59332.peg.2211	fig|6666666.59334.peg.1417	fig|6666666.59335.peg.856	fig|6666666.59336.peg.6313	fig|6666666.59333.peg.4898	fig|6666666.59338.peg.1590	fig|6666666.59339.peg.3218	fig|6666666.59340.peg.3633	fig|6666666.59337.peg.1034	fig|6666666.59342.peg.5159	fig|6666666.71181.peg.1953	fig|6666666.59344.peg.1444	fig|6666666.59345.peg.4249	fig|6666666.59341.peg.3789	fig|6666666.59347.peg.2650	fig|6666666.59346.peg.2672	fig|6666666.59348.peg.4942	fig|6666666.59349.peg.4511	fig|6666666.59350.peg.7223	fig|6666666.59351.peg.3680	fig|6666666.59353.peg.166	fig|6666666.59355.peg.777	fig|6666666.59354.peg.6179
10571	2,4-dienoyl-CoA reductase [NADPH] EC 1.3.1.34	fig|6666666.59329.peg.2279	fig|6666666.59330.peg.4553	fig|6666666.59331.peg.3520	fig|6666666.59332.peg.3342	fig|6666666.59334.peg.289	fig|6666666.59335.peg.2027	fig|6666666.59336.peg.3183	fig|6666666.59333.peg.1080	fig|6666666.59338.peg.2205	fig|6666666.59339.peg.581	fig|6666666.59340.peg.3072	fig|6666666.59337.peg.3133	fig|6666666.59342.peg.1216	fig|6666666.71181.peg.4847	fig|6666666.59344.peg.2408	fig|6666666.59345.peg.366	fig|6666666.59341.peg.5703	fig|6666666.59347.peg.1434	fig|6666666.59346.peg.1042	fig|6666666.59348.peg.3680	fig|6666666.59349.peg.2652	fig|6666666.59350.peg.6584	fig|6666666.59351.peg.925	fig|6666666.59353.peg.290	fig|6666666.59355.peg.1330	fig|6666666.59354.peg.4355
9969	Cytosol aminopeptidase PepA EC 3.4.11.1	fig|6666666.59329.peg.1104	fig|6666666.59330.peg.2445	fig|6666666.59331.peg.2965	fig|6666666.59332.peg.2095	fig|6666666.59334.peg.4521	fig|6666666.59335.peg.253	fig|6666666.59336.peg.489	fig|6666666.59333.peg.2822	fig|6666666.59338.peg.3092	fig|6666666.59339.peg.8137	fig|6666666.59340.peg.1737	fig|6666666.59337.peg.4789	fig|6666666.59342.peg.1057	fig|6666666.71181.peg.1764	fig|6666666.59344.peg.1636	fig|6666666.59345.peg.4833	fig|6666666.59341.peg.3041	fig|6666666.59347.peg.3262	fig|6666666.59346.peg.1667	fig|6666666.59348.peg.2178	fig|6666666.59349.peg.2239	fig|6666666.59350.peg.4433	fig|6666666.59351.peg.889	fig|6666666.59353.peg.2443	fig|6666666.59355.peg.534	fig|6666666.59354.peg.51
251	Glycosyltransferase SypQ	fig|6666666.59329.peg.4071	fig|6666666.59330.peg.1337	fig|6666666.59331.peg.4521	fig|6666666.59332.peg.3337	fig|6666666.59334.peg.568	fig|6666666.59335.peg.526	fig|6666666.59336.peg.6017	fig|6666666.59333.peg.648	fig|6666666.59338.peg.255	fig|6666666.59339.peg.1150	fig|6666666.59340.peg.182	fig|6666666.59337.peg.5633	fig|6666666.59342.peg.4038	fig|6666666.71181.peg.4680	fig|6666666.59344.peg.792	fig|6666666.59345.peg.2599	fig|6666666.59341.peg.3698	fig|6666666.59347.peg.2342	fig|6666666.59346.peg.4450	fig|6666666.59348.peg.4285	fig|6666666.59349.peg.789	fig|6666666.59350.peg.7038	fig|6666666.59351.peg.1941	fig|6666666.59353.peg.1583	fig|6666666.59355.peg.4930	fig|6666666.59354.peg.4120
1159	Thiol peroxidase, Bcp-type EC 1.11.1.15	fig|6666666.59329.peg.3392	fig|6666666.59330.peg.3639	fig|6666666.59331.peg.1200	fig|6666666.59332.peg.4172	fig|6666666.59334.peg.1858	fig|6666666.59335.peg.1196	fig|6666666.59336.peg.2457	fig|6666666.59333.peg.4790	fig|6666666.59338.peg.786	fig|6666666.59339.peg.38	fig|6666666.59340.peg.2565	fig|6666666.59337.peg.5612	fig|6666666.59342.peg.2976	fig|6666666.71181.peg.3254	fig|6666666.59344.peg.4008	fig|6666666.59345.peg.991	fig|6666666.59341.peg.1663	fig|6666666.59347.peg.650	fig|6666666.59346.peg.2504	fig|6666666.59348.peg.1159	fig|6666666.59349.peg.1303	fig|6666666.59350.peg.4144	fig|6666666.59351.peg.491	fig|6666666.59353.peg.1226	fig|6666666.59355.peg.249	fig|6666666.59354.peg.1566
10430	Carbonic anhydrase EC 4.2.1.1	fig|6666666.59329.peg.1456	fig|6666666.59330.peg.4046	fig|6666666.59331.peg.6118	fig|6666666.59332.peg.2626	fig|6666666.59334.peg.4961	fig|6666666.59335.peg.2336	fig|6666666.59336.peg.4635	fig|6666666.59333.peg.141	fig|6666666.59338.peg.2966	fig|6666666.59339.peg.7977	fig|6666666.59340.peg.324	fig|6666666.59337.peg.2063	fig|6666666.59342.peg.4157	fig|6666666.71181.peg.2850	fig|6666666.59344.peg.4427	fig|6666666.59345.peg.2414	fig|6666666.59341.peg.4474	fig|6666666.59347.peg.3903	fig|6666666.59346.peg.4638	fig|6666666.59348.peg.5332	fig|6666666.59349.peg.1132	fig|6666666.59350.peg.304	fig|6666666.59351.peg.87	fig|6666666.59353.peg.3202	fig|6666666.59355.peg.3083	fig|6666666.59354.peg.4466
7231	ATP-dependent DNA helicase UvrD PcrA	fig|6666666.59329.peg.6409	fig|6666666.59330.peg.2134	fig|6666666.59331.peg.3358	fig|6666666.59332.peg.2863	fig|6666666.59334.peg.2767	fig|6666666.59335.peg.1124	fig|6666666.59336.peg.118	fig|6666666.59333.peg.1579	fig|6666666.59338.peg.4100	fig|6666666.59339.peg.7652	fig|6666666.59340.peg.127	fig|6666666.59337.peg.2777	fig|6666666.59342.peg.661	fig|6666666.71181.peg.2456	fig|6666666.59344.peg.2453	fig|6666666.59345.peg.2261	fig|6666666.59341.peg.4162	fig|6666666.59347.peg.2823	fig|6666666.59346.peg.920	fig|6666666.59348.peg.2193	fig|6666666.59349.peg.2648	fig|6666666.59350.peg.8224	fig|6666666.59351.peg.4828	fig|6666666.59353.peg.1700	fig|6666666.59355.peg.1453	fig|6666666.59354.peg.1846
819	O-acetylhomoserine sulfhydrylase EC 2.5.1.49 O-succinylhomoserine sulfhydrylase EC 2.5.1.48	fig|6666666.59329.peg.2907	fig|6666666.59330.peg.1672	fig|6666666.59331.peg.798	fig|6666666.59332.peg.4818	fig|6666666.59334.peg.76	fig|6666666.59335.peg.1975	fig|6666666.59336.peg.2891	fig|6666666.59333.peg.2001	fig|6666666.59338.peg.1053	fig|6666666.59339.peg.534	fig|6666666.59340.peg.211	fig|6666666.59337.peg.1675	fig|6666666.59342.peg.6426	fig|6666666.71181.peg.6055	fig|6666666.59344.peg.327	fig|6666666.59345.peg.1259	fig|6666666.59341.peg.2117	fig|6666666.59347.peg.2182	fig|6666666.59346.peg.1282	fig|6666666.59348.peg.3566	fig|6666666.59349.peg.2082	fig|6666666.59350.peg.3502	fig|6666666.59351.peg.2595	fig|6666666.59353.peg.4707	fig|6666666.59355.peg.2669	fig|6666666.59354.peg.923
11130	Ribosome-associated heat shock protein implicated in the recycling of the 50S subunit S4 paralog	fig|6666666.59329.peg.343	fig|6666666.59330.peg.415	fig|6666666.59331.peg.6023	fig|6666666.59332.peg.1677	fig|6666666.59334.peg.133	fig|6666666.59335.peg.722	fig|6666666.59336.peg.447	fig|6666666.59333.peg.501	fig|6666666.59338.peg.1798	fig|6666666.59339.peg.6193	fig|6666666.59340.peg.1433	fig|6666666.59337.peg.4240	fig|6666666.59342.peg.2913	fig|6666666.71181.peg.1842	fig|6666666.59344.peg.5476	fig|6666666.59345.peg.2679	fig|6666666.59341.peg.3430	fig|6666666.59347.peg.4461	fig|6666666.59346.peg.2598	fig|6666666.59348.peg.2078	fig|6666666.59349.peg.2177	fig|6666666.59350.peg.290	fig|6666666.59351.peg.4350	fig|6666666.59353.peg.2207	fig|6666666.59355.peg.1899	fig|6666666.59354.peg.693
9947	Transcription elongation factor GreA	fig|6666666.59329.peg.3483	fig|6666666.59330.peg.116	fig|6666666.59331.peg.5249	fig|6666666.59332.peg.4093	fig|6666666.59334.peg.2880	fig|6666666.59335.peg.705	fig|6666666.59336.peg.4515	fig|6666666.59333.peg.2902	fig|6666666.59338.peg.5978	fig|6666666.59339.peg.4855	fig|6666666.59340.peg.2161	fig|6666666.59337.peg.674	fig|6666666.59342.peg.345	fig|6666666.71181.peg.4089	fig|6666666.59344.peg.2109	fig|6666666.59345.peg.2658	fig|6666666.59341.peg.1743	fig|6666666.59347.peg.3013	fig|6666666.59346.peg.289	fig|6666666.59348.peg.4888	fig|6666666.59349.peg.2187	fig|6666666.59350.peg.6492	fig|6666666.59351.peg.3194	fig|6666666.59353.peg.3142	fig|6666666.59355.peg.454	fig|6666666.59354.peg.4042
231	Transporter, LysE family	fig|6666666.59329.peg.5040	fig|6666666.59330.peg.2103	fig|6666666.59331.peg.3474	fig|6666666.59332.peg.3952	fig|6666666.59334.peg.2138	fig|6666666.59335.peg.2151	fig|6666666.59336.peg.1422	fig|6666666.59333.peg.1440	fig|6666666.59338.peg.1037	fig|6666666.59339.peg.2372	fig|6666666.59340.peg.123	fig|6666666.59337.peg.5526	fig|6666666.59342.peg.5739	fig|6666666.71181.peg.2126	fig|6666666.59344.peg.6047	fig|6666666.59345.peg.2089	fig|6666666.59341.peg.470	fig|6666666.59347.peg.5066	fig|6666666.59346.peg.437	fig|6666666.59348.peg.4331	fig|6666666.59349.peg.2466	fig|6666666.59350.peg.462	fig|6666666.59351.peg.1925	fig|6666666.59353.peg.90	fig|6666666.59355.peg.4761	fig|6666666.59354.peg.1929
8740	Seryl-tRNA synthetase EC 6.1.1.11	fig|6666666.59329.peg.3405	fig|6666666.59330.peg.1930	fig|6666666.59331.peg.750	fig|6666666.59332.peg.5494	fig|6666666.59334.peg.2998	fig|6666666.59335.peg.3962	fig|6666666.59336.peg.2311	fig|6666666.59333.peg.2042	fig|6666666.59338.peg.3566	fig|6666666.59339.peg.3136	fig|6666666.59340.peg.2940	fig|6666666.59337.peg.4594	fig|6666666.59342.peg.2394	fig|6666666.71181.peg.3157	fig|6666666.59344.peg.2817	fig|6666666.59345.peg.1335	fig|6666666.59341.peg.6130	fig|6666666.59347.peg.2392	fig|6666666.59346.peg.1575	fig|6666666.59348.peg.4333	fig|6666666.59349.peg.1587	fig|6666666.59350.peg.7295	fig|6666666.59351.peg.1004	fig|6666666.59353.peg.1633	fig|6666666.59355.peg.1087	fig|6666666.59354.peg.2190
2536	Transcriptional regulator, AsnC family	fig|6666666.59329.peg.460	fig|6666666.59330.peg.1925	fig|6666666.59331.peg.3713	fig|6666666.59332.peg.1315	fig|6666666.59334.peg.3822	fig|6666666.59335.peg.1047	fig|6666666.59336.peg.2219	fig|6666666.59333.peg.1450	fig|6666666.59338.peg.5155	fig|6666666.59339.peg.3425	fig|6666666.59340.peg.1662	fig|6666666.59337.peg.4862	fig|6666666.59342.peg.3306	fig|6666666.71181.peg.3153	fig|6666666.59344.peg.2754	fig|6666666.59345.peg.1340	fig|6666666.59341.peg.4714	fig|6666666.59347.peg.2397	fig|6666666.59346.peg.2082	fig|6666666.59348.peg.4637	fig|6666666.59349.peg.401	fig|6666666.59350.peg.5414	fig|6666666.59351.peg.3277	fig|6666666.59353.peg.1629	fig|6666666.59355.peg.964	fig|6666666.59354.peg.2970
9560	Sensor histidine kinase	fig|6666666.59329.peg.2922	fig|6666666.59330.peg.2487	fig|6666666.59331.peg.5503	fig|6666666.59332.peg.2084	fig|6666666.59334.peg.2249	fig|6666666.59335.peg.6000	fig|6666666.59336.peg.5271	fig|6666666.59333.peg.1806	fig|6666666.59338.peg.3652	fig|6666666.59339.peg.4459	fig|6666666.59340.peg.2824	fig|6666666.59337.peg.4175	fig|6666666.59342.peg.1015	fig|6666666.71181.peg.2746	fig|6666666.59344.peg.1835	fig|6666666.59345.peg.1269	fig|6666666.59341.peg.1928	fig|6666666.59347.peg.620	fig|6666666.59346.peg.1743	fig|6666666.59348.peg.692	fig|6666666.59349.peg.3426	fig|6666666.59350.peg.3645	fig|6666666.59351.peg.2793	fig|6666666.59353.peg.1596	fig|6666666.59355.peg.4062	fig|6666666.59354.peg.536
793	Putative translation initiation inhibitor, yjgF family	fig|6666666.59329.peg.2273	fig|6666666.59330.peg.2625	fig|6666666.59331.peg.123	fig|6666666.59332.peg.6278	fig|6666666.59334.peg.3847	fig|6666666.59335.peg.2931	fig|6666666.59336.peg.4751	fig|6666666.59333.peg.1401	fig|6666666.59338.peg.4294	fig|6666666.59339.peg.784	fig|6666666.59340.peg.1836	fig|6666666.59337.peg.1480	fig|6666666.59342.peg.1582	fig|6666666.71181.peg.4699	fig|6666666.59344.peg.3317	fig|6666666.59345.peg.4017	fig|6666666.59341.peg.4194	fig|6666666.59347.peg.1518	fig|6666666.59346.peg.3729	fig|6666666.59348.peg.3228	fig|6666666.59349.peg.4092	fig|6666666.59350.peg.3302	fig|6666666.59351.peg.1772	fig|6666666.59353.peg.2763	fig|6666666.59355.peg.3679	fig|6666666.59354.peg.1996
1131	Oxidoreductase, Gfo Idh MocA family	fig|6666666.59329.peg.564	fig|6666666.59330.peg.1962	fig|6666666.59331.peg.4720	fig|6666666.59332.peg.5356	fig|6666666.59334.peg.2823	fig|6666666.59335.peg.5772	fig|6666666.59336.peg.2672	fig|6666666.59333.peg.3293	fig|6666666.59338.peg.4047	fig|6666666.59339.peg.3556	fig|6666666.59340.peg.3205	fig|6666666.59337.peg.5410	fig|6666666.59342.peg.751	fig|6666666.71181.peg.1098	fig|6666666.59344.peg.5229	fig|6666666.59345.peg.1926	fig|6666666.59341.peg.2542	fig|6666666.59347.peg.26	fig|6666666.59346.peg.4387	fig|6666666.59348.peg.2249	fig|6666666.59349.peg.626	fig|6666666.59350.peg.1974	fig|6666666.59351.peg.977	fig|6666666.59353.peg.1507	fig|6666666.59355.peg.1949	fig|6666666.59354.peg.5021
2886	Nitrite reductase [NAD P H] large subunit EC 1.7.1.4	fig|6666666.59329.peg.2968	fig|6666666.59330.peg.766	fig|6666666.59331.peg.170	fig|6666666.59332.peg.834	fig|6666666.59334.peg.5013	fig|6666666.59335.peg.4988	fig|6666666.59336.peg.2630	fig|6666666.59333.peg.3200	fig|6666666.59338.peg.5191	fig|6666666.59339.peg.4691	fig|6666666.59340.peg.1795	fig|6666666.59337.peg.5463	fig|6666666.59342.peg.6331	fig|6666666.71181.peg.3264	fig|6666666.59344.peg.3075	fig|6666666.59345.peg.43	fig|6666666.59341.peg.3397	fig|6666666.59347.peg.23	fig|6666666.59346.peg.2811	fig|6666666.59348.peg.482	fig|6666666.59349.peg.122	fig|6666666.59350.peg.3864	fig|6666666.59351.peg.2924	fig|6666666.59353.peg.5079	fig|6666666.59355.peg.6102	fig|6666666.59354.peg.2233
10454	D-3-phosphoglycerate dehydrogenase EC 1.1.1.95	fig|6666666.59329.peg.244	fig|6666666.59330.peg.5092	fig|6666666.59331.peg.2483	fig|6666666.59332.peg.2181	fig|6666666.59334.peg.4206	fig|6666666.59335.peg.5776	fig|6666666.59336.peg.1193	fig|6666666.59333.peg.4640	fig|6666666.59338.peg.4680	fig|6666666.59339.peg.8150	fig|6666666.59340.peg.224	fig|6666666.59337.peg.821	fig|6666666.59342.peg.2806	fig|6666666.71181.peg.1366	fig|6666666.59344.peg.5758	fig|6666666.59345.peg.3060	fig|6666666.59341.peg.897	fig|6666666.59347.peg.4662	fig|6666666.59346.peg.5049	fig|6666666.59348.peg.4322	fig|6666666.59349.peg.2602	fig|6666666.59350.peg.2573	fig|6666666.59351.peg.2142	fig|6666666.59353.peg.4127	fig|6666666.59355.peg.4514	fig|6666666.59354.peg.2488
1927	Probable low-affinity inorganic phosphate transporter	fig|6666666.59329.peg.381	fig|6666666.59330.peg.942	fig|6666666.59331.peg.2336	fig|6666666.59332.peg.5034	fig|6666666.59334.peg.535	fig|6666666.59335.peg.1510	fig|6666666.59336.peg.3435	fig|6666666.59333.peg.192	fig|6666666.59338.peg.213	fig|6666666.59339.peg.7398	fig|6666666.59340.peg.1092	fig|6666666.59337.peg.6	fig|6666666.59342.peg.1374	fig|6666666.71181.peg.4622	fig|6666666.59344.peg.4875	fig|6666666.59345.peg.3833	fig|6666666.59341.peg.1562	fig|6666666.59347.peg.3958	fig|6666666.59346.peg.3118	fig|6666666.59348.peg.1823	fig|6666666.59349.peg.3554	fig|6666666.59350.peg.7965	fig|6666666.59351.peg.2328	fig|6666666.59353.peg.3453	fig|6666666.59355.peg.4617	fig|6666666.59354.peg.1278
11248	Peptide transport system permease protein SapB	fig|6666666.59329.peg.970	fig|6666666.59330.peg.1184	fig|6666666.59331.peg.4051	fig|6666666.59332.peg.3807	fig|6666666.59334.peg.1126	fig|6666666.59335.peg.3752	fig|6666666.59336.peg.5495	fig|6666666.59333.peg.1325	fig|6666666.59338.peg.5553	fig|6666666.59339.peg.518	fig|6666666.59340.peg.1545	fig|6666666.59337.peg.2324	fig|6666666.59342.peg.5498	fig|6666666.71181.peg.6028	fig|6666666.59344.peg.4531	fig|6666666.59345.peg.2751	fig|6666666.59341.peg.1031	fig|6666666.59347.peg.1370	fig|6666666.59346.peg.1297	fig|6666666.59348.peg.1685	fig|6666666.59349.peg.2091	fig|6666666.59350.peg.6530	fig|6666666.59351.peg.2605	fig|6666666.59353.peg.638	fig|6666666.59355.peg.6126	fig|6666666.59354.peg.3392
5809	Signal recognition particle, subunit Ffh SRP54 TC 3.A.5.1.1	fig|6666666.59329.peg.1801	fig|6666666.59330.peg.2843	fig|6666666.59331.peg.5527	fig|6666666.59332.peg.2447	fig|6666666.59334.peg.265	fig|6666666.59335.peg.5390	fig|6666666.59336.peg.1281	fig|6666666.59333.peg.3180	fig|6666666.59338.peg.2854	fig|6666666.59339.peg.7930	fig|6666666.59340.peg.89	fig|6666666.59337.peg.2040	fig|6666666.59342.peg.2096	fig|6666666.71181.peg.3959	fig|6666666.59344.peg.3453	fig|6666666.59345.peg.5328	fig|6666666.59341.peg.1341	fig|6666666.59347.peg.2676	fig|6666666.59346.peg.567	fig|6666666.59348.peg.1774	fig|6666666.59349.peg.3789	fig|6666666.59350.peg.5150	fig|6666666.59351.peg.3395	fig|6666666.59353.peg.4815	fig|6666666.59355.peg.3362	fig|6666666.59354.peg.683
838	Sugar maltose fermentation stimulation protein homolog	fig|6666666.59329.peg.1902	fig|6666666.59330.peg.1759	fig|6666666.59331.peg.915	fig|6666666.59332.peg.6031	fig|6666666.59334.peg.824	fig|6666666.59335.peg.1517	fig|6666666.59336.peg.572	fig|6666666.59333.peg.314	fig|6666666.59338.peg.2828	fig|6666666.59339.peg.4773	fig|6666666.59340.peg.143	fig|6666666.59337.peg.626	fig|6666666.59342.peg.1568	fig|6666666.71181.peg.2837	fig|6666666.59344.peg.4443	fig|6666666.59345.peg.2402	fig|6666666.59341.peg.1550	fig|6666666.59347.peg.3969	fig|6666666.59346.peg.3825	fig|6666666.59348.peg.2949	fig|6666666.59349.peg.2478	fig|6666666.59350.peg.7937	fig|6666666.59351.peg.364	fig|6666666.59353.peg.3188	fig|6666666.59355.peg.3070	fig|6666666.59354.peg.50
1586	probable iron binding protein from the HesB IscA SufA family	fig|6666666.59329.peg.1109	fig|6666666.59330.peg.126	fig|6666666.59331.peg.4908	fig|6666666.59332.peg.1011	fig|6666666.59334.peg.2023	fig|6666666.59335.peg.4382	fig|6666666.59336.peg.241	fig|6666666.59333.peg.5479	fig|6666666.59338.peg.1324	fig|6666666.59339.peg.2175	fig|6666666.59340.peg.2650	fig|6666666.59337.peg.741	fig|6666666.59342.peg.4100	fig|6666666.71181.peg.1957	fig|6666666.59344.peg.1629	fig|6666666.59345.peg.2374	fig|6666666.59341.peg.1370	fig|6666666.59347.peg.2748	fig|6666666.59346.peg.279	fig|6666666.59348.peg.1377	fig|6666666.59349.peg.2433	fig|6666666.59350.peg.778	fig|6666666.59351.peg.2711	fig|6666666.59353.peg.162	fig|6666666.59355.peg.2518	fig|6666666.59354.peg.4570
9104	SSU ribosomal protein S8p S15Ae	fig|6666666.59329.peg.723	fig|6666666.59330.peg.564	fig|6666666.59331.peg.38	fig|6666666.59332.peg.2149	fig|6666666.59334.peg.4016	fig|6666666.59335.peg.4357	fig|6666666.59336.peg.156	fig|6666666.59333.peg.376	fig|6666666.59338.peg.1379	fig|6666666.59339.peg.8277	fig|6666666.59340.peg.66	fig|6666666.59337.peg.378	fig|6666666.59342.peg.314	fig|6666666.71181.peg.3447	fig|6666666.59344.peg.4930	fig|6666666.59345.peg.2525	fig|6666666.59341.peg.2508	fig|6666666.59347.peg.4833	fig|6666666.59346.peg.860	fig|6666666.59348.peg.1770	fig|6666666.59349.peg.3280	fig|6666666.59350.peg.3183	fig|6666666.59351.peg.4214	fig|6666666.59353.peg.4603	fig|6666666.59355.peg.4728	fig|6666666.59354.peg.3853
6411	Cold shock protein CspA	fig|6666666.59329.peg.4409	fig|6666666.59330.peg.4085	fig|6666666.59331.peg.6355	fig|6666666.59332.peg.2307	fig|6666666.59334.peg.4141	fig|6666666.59335.peg.4226	fig|6666666.59336.peg.861	fig|6666666.59333.peg.1010	fig|6666666.59338.peg.3774	fig|6666666.59339.peg.6514	fig|6666666.59340.peg.3472	fig|6666666.59337.peg.3965	fig|6666666.59342.peg.5065	fig|6666666.71181.peg.4189	fig|6666666.59344.peg.2577	fig|6666666.59345.peg.462	fig|6666666.59341.peg.1299	fig|6666666.59347.peg.1567	fig|6666666.59346.peg.4052	fig|6666666.59348.peg.2496	fig|6666666.59349.peg.4003	fig|6666666.59350.peg.2847	fig|6666666.59351.peg.1240	fig|6666666.59353.peg.1538	fig|6666666.59355.peg.2069	fig|6666666.59354.peg.3873
4786	Dihydrofolate synthase EC 6.3.2.12 Folylpolyglutamate synthase EC 6.3.2.17	fig|6666666.59329.peg.3492	fig|6666666.59330.peg.1601	fig|6666666.59331.peg.1904	fig|6666666.59332.peg.2752	fig|6666666.59334.peg.4402	fig|6666666.59335.peg.3591	fig|6666666.59336.peg.3038	fig|6666666.59333.peg.2543	fig|6666666.59338.peg.2034	fig|6666666.59339.peg.2973	fig|6666666.59340.peg.392	fig|6666666.59337.peg.5674	fig|6666666.59342.peg.4063	fig|6666666.71181.peg.1476	fig|6666666.59344.peg.1884	fig|6666666.59345.peg.1203	fig|6666666.59341.peg.2784	fig|6666666.59347.peg.2455	fig|6666666.59346.peg.54	fig|6666666.59348.peg.1715	fig|6666666.59349.peg.3460	fig|6666666.59350.peg.325	fig|6666666.59351.peg.3572	fig|6666666.59353.peg.1208	fig|6666666.59355.peg.268	fig|6666666.59354.peg.2963
5826	DNA primase EC 2.7.7.-	fig|6666666.59329.peg.680	fig|6666666.59330.peg.3132	fig|6666666.59331.peg.794	fig|6666666.59332.peg.3924	fig|6666666.59334.peg.2469	fig|6666666.59335.peg.1642	fig|6666666.59336.peg.5194	fig|6666666.59333.peg.171	fig|6666666.59338.peg.697	fig|6666666.59339.peg.7904	fig|6666666.59340.peg.1276	fig|6666666.59337.peg.1423	fig|6666666.59342.peg.1635	fig|6666666.71181.peg.3006	fig|6666666.59344.peg.4477	fig|6666666.59345.peg.3849	fig|6666666.59341.peg.3724	fig|6666666.59347.peg.3139	fig|6666666.59346.peg.2562	fig|6666666.59348.peg.2743	fig|6666666.59349.peg.1955	fig|6666666.59350.peg.3837	fig|6666666.59351.peg.2365	fig|6666666.59353.peg.4189	fig|6666666.59355.peg.1686	fig|6666666.59354.peg.11
11264	FIG000325 clustered with transcription termination protein NusA	fig|6666666.59329.peg.3445	fig|6666666.59330.peg.108	fig|6666666.59331.peg.2318	fig|6666666.59332.peg.6065	fig|6666666.59334.peg.5467	fig|6666666.59335.peg.2104	fig|6666666.59336.peg.2419	fig|6666666.59333.peg.2328	fig|6666666.59338.peg.1504	fig|6666666.59339.peg.4891	fig|6666666.59340.peg.3619	fig|6666666.59337.peg.682	fig|6666666.59342.peg.376	fig|6666666.71181.peg.4096	fig|6666666.59344.peg.2101	fig|6666666.59345.peg.2358	fig|6666666.59341.peg.2437	fig|6666666.59347.peg.3006	fig|6666666.59346.peg.297	fig|6666666.59348.peg.966	fig|6666666.59349.peg.1431	fig|6666666.59350.peg.7427	fig|6666666.59351.peg.1391	fig|6666666.59353.peg.3134	fig|6666666.59355.peg.462	fig|6666666.59354.peg.2272
6912	Transcriptional regulator, GntR family domain Aspartate aminotransferase EC 2.6.1.1	fig|6666666.59329.peg.2233	fig|6666666.59330.peg.512	fig|6666666.59331.peg.2604	fig|6666666.59332.peg.5185	fig|6666666.59334.peg.1354	fig|6666666.59335.peg.4720	fig|6666666.59336.peg.5500	fig|6666666.59333.peg.2929	fig|6666666.59338.peg.6065	fig|6666666.59339.peg.7011	fig|6666666.59340.peg.1453	fig|6666666.59337.peg.202	fig|6666666.59342.peg.3349	fig|6666666.71181.peg.4737	fig|6666666.59344.peg.4677	fig|6666666.59345.peg.524	fig|6666666.59341.peg.3326	fig|6666666.59347.peg.3647	fig|6666666.59346.peg.1273	fig|6666666.59348.peg.5364	fig|6666666.59349.peg.859	fig|6666666.59350.peg.5284	fig|6666666.59351.peg.3820	fig|6666666.59353.peg.1573	fig|6666666.59355.peg.4769	fig|6666666.59354.peg.945
7909	Acriflavin resistance protein	fig|6666666.59329.peg.1089	fig|6666666.59330.peg.1844	fig|6666666.59331.peg.5177	fig|6666666.59332.peg.4391	fig|6666666.59334.peg.3319	fig|6666666.59335.peg.5105	fig|6666666.59336.peg.2517	fig|6666666.59333.peg.4407	fig|6666666.59338.peg.1159	fig|6666666.59339.peg.6675	fig|6666666.59340.peg.661	fig|6666666.59337.peg.3547	fig|6666666.59342.peg.2728	fig|6666666.71181.peg.4365	fig|6666666.59344.peg.2913	fig|6666666.59345.peg.4001	fig|6666666.59341.peg.3891	fig|6666666.59347.peg.4732	fig|6666666.59346.peg.4014	fig|6666666.59348.peg.971	fig|6666666.59349.peg.1486	fig|6666666.59350.peg.7097	fig|6666666.59351.peg.2299	fig|6666666.59353.peg.4765	fig|6666666.59355.peg.5591	fig|6666666.59354.peg.6008
3454	Glutamate 5-kinase EC 2.7.2.11	fig|6666666.59329.peg.5830	fig|6666666.59330.peg.1064	fig|6666666.59331.peg.5884	fig|6666666.59332.peg.5764	fig|6666666.59334.peg.1666	fig|6666666.59335.peg.147	fig|6666666.59336.peg.2494	fig|6666666.59333.peg.3422	fig|6666666.59338.peg.4162	fig|6666666.59339.peg.5088	fig|6666666.59340.peg.2085	fig|6666666.59337.peg.1144	fig|6666666.59342.peg.5145	fig|6666666.71181.peg.931	fig|6666666.59344.peg.3533	fig|6666666.59345.peg.3545	fig|6666666.59341.peg.2602	fig|6666666.59347.peg.2779	fig|6666666.59346.peg.3376	fig|6666666.59348.peg.4349	fig|6666666.59349.peg.4674	fig|6666666.59350.peg.2556	fig|6666666.59351.peg.3102	fig|6666666.59353.peg.883	fig|6666666.59355.peg.821	fig|6666666.59354.peg.2653
1300	S-formylglutathione hydrolase EC 3.1.2.12	fig|6666666.59329.peg.470	fig|6666666.59330.peg.1607	fig|6666666.59331.peg.2404	fig|6666666.59332.peg.5294	fig|6666666.59334.peg.5590	fig|6666666.59335.peg.5503	fig|6666666.59336.peg.2577	fig|6666666.59333.peg.3198	fig|6666666.59338.peg.5065	fig|6666666.59339.peg.2388	fig|6666666.59340.peg.290	fig|6666666.59337.peg.4900	fig|6666666.59342.peg.3676	fig|6666666.71181.peg.186	fig|6666666.59344.peg.225	fig|6666666.59345.peg.4486	fig|6666666.59341.peg.4061	fig|6666666.59347.peg.4340	fig|6666666.59346.peg.3367	fig|6666666.59348.peg.1064	fig|6666666.59349.peg.4699	fig|6666666.59350.peg.6137	fig|6666666.59351.peg.846	fig|6666666.59353.peg.636	fig|6666666.59355.peg.119	fig|6666666.59354.peg.3822
6474	Transcriptional regulator, LacI family	fig|6666666.59329.peg.805	fig|6666666.59330.peg.2021	fig|6666666.59331.peg.1826	fig|6666666.59332.peg.3861	fig|6666666.59334.peg.306	fig|6666666.59335.peg.5753	fig|6666666.59336.peg.548	fig|6666666.59333.peg.1183	fig|6666666.59338.peg.4402	fig|6666666.59339.peg.759	fig|6666666.59340.peg.1007	fig|6666666.59337.peg.1104	fig|6666666.59342.peg.2510	fig|6666666.71181.peg.5730	fig|6666666.59344.peg.3518	fig|6666666.59345.peg.4503	fig|6666666.59341.peg.2850	fig|6666666.59347.peg.2378	fig|6666666.59346.peg.4535	fig|6666666.59348.peg.3467	fig|6666666.59349.peg.4713	fig|6666666.59350.peg.1895	fig|6666666.59351.peg.4413	fig|6666666.59353.peg.2804	fig|6666666.59355.peg.3718	fig|6666666.59354.peg.3418
3932	Phenylalanyl-tRNA synthetase beta chain EC 6.1.1.20	fig|6666666.59329.peg.1469	fig|6666666.59330.peg.2812	fig|6666666.59331.peg.1688	fig|6666666.59332.peg.2117	fig|6666666.59334.peg.4126	fig|6666666.59335.peg.3688	fig|6666666.59336.peg.6101	fig|6666666.59333.peg.535	fig|6666666.59338.peg.3866	fig|6666666.59339.peg.159	fig|6666666.59340.peg.342	fig|6666666.59337.peg.4791	fig|6666666.59342.peg.3635	fig|6666666.71181.peg.3299	fig|6666666.59344.peg.3973	fig|6666666.59345.peg.4652	fig|6666666.59341.peg.449	fig|6666666.59347.peg.1877	fig|6666666.59346.peg.1671	fig|6666666.59348.peg.1288	fig|6666666.59349.peg.3583	fig|6666666.59350.peg.3333	fig|6666666.59351.peg.4428	fig|6666666.59353.peg.4417	fig|6666666.59355.peg.684	fig|6666666.59354.peg.4282
3665	Branched-chain amino acid aminotransferase EC 2.6.1.42	fig|6666666.59329.peg.1486	fig|6666666.59330.peg.3627	fig|6666666.59331.peg.4778	fig|6666666.59332.peg.115	fig|6666666.59334.peg.4	fig|6666666.59335.peg.4367	fig|6666666.59336.peg.3337	fig|6666666.59333.peg.12	fig|6666666.59338.peg.4880	fig|6666666.59339.peg.3181	fig|6666666.59340.peg.385	fig|6666666.59337.peg.2684	fig|6666666.59342.peg.6187	fig|6666666.71181.peg.3089	fig|6666666.59344.peg.5037	fig|6666666.59345.peg.4947	fig|6666666.59341.peg.19	fig|6666666.59347.peg.4767	fig|6666666.59346.peg.110	fig|6666666.59348.peg.71	fig|6666666.59349.peg.1126	fig|6666666.59350.peg.4304	fig|6666666.59351.peg.81	fig|6666666.59353.peg.4266	fig|6666666.59355.peg.1357	fig|6666666.59354.peg.2161
3592	Magnesium and cobalt efflux protein CorC	fig|6666666.59329.peg.5002	fig|6666666.59330.peg.4037	fig|6666666.59331.peg.5436	fig|6666666.59332.peg.4720	fig|6666666.59334.peg.261	fig|6666666.59335.peg.1745	fig|6666666.59336.peg.2831	fig|6666666.59333.peg.2191	fig|6666666.59338.peg.4690	fig|6666666.59339.peg.5219	fig|6666666.59340.peg.2707	fig|6666666.59337.peg.4507	fig|6666666.59342.peg.2093	fig|6666666.71181.peg.3961	fig|6666666.59344.peg.4512	fig|6666666.59345.peg.5692	fig|6666666.59341.peg.1422	fig|6666666.59347.peg.1969	fig|6666666.59346.peg.3611	fig|6666666.59348.peg.5409	fig|6666666.59349.peg.599	fig|6666666.59350.peg.5294	fig|6666666.59351.peg.1740	fig|6666666.59353.peg.4817	fig|6666666.59355.peg.2079	fig|6666666.59354.peg.3235
4431	tolB protein precursor, periplasmic protein involved in the tonb-independent uptake of group A colicins	fig|6666666.59329.peg.1621	fig|6666666.59330.peg.3436	fig|6666666.59331.peg.4299	fig|6666666.59332.peg.5599	fig|6666666.59334.peg.2369	fig|6666666.59335.peg.2510	fig|6666666.59336.peg.2587	fig|6666666.59333.peg.1990	fig|6666666.59338.peg.4117	fig|6666666.59339.peg.399	fig|6666666.59340.peg.1633	fig|6666666.59337.peg.4379	fig|6666666.59342.peg.2249	fig|6666666.71181.peg.5007	fig|6666666.59344.peg.4572	fig|6666666.59345.peg.1506	fig|6666666.59341.peg.4883	fig|6666666.59347.peg.4209	fig|6666666.59346.peg.1441	fig|6666666.59348.peg.5115	fig|6666666.59349.peg.3861	fig|6666666.59350.peg.8323	fig|6666666.59351.peg.659	fig|6666666.59353.peg.2101	fig|6666666.59355.peg.2721	fig|6666666.59354.peg.1599
976	Rod shape-determining protein RodA	fig|6666666.59329.peg.2834	fig|6666666.59330.peg.3019	fig|6666666.59331.peg.984	fig|6666666.59332.peg.3006	fig|6666666.59334.peg.2319	fig|6666666.59335.peg.1757	fig|6666666.59336.peg.581	fig|6666666.59333.peg.5016	fig|6666666.59338.peg.4975	fig|6666666.59339.peg.4970	fig|6666666.59340.peg.403	fig|6666666.59337.peg.1089	fig|6666666.59342.peg.3060	fig|6666666.71181.peg.4760	fig|6666666.59344.peg.1480	fig|6666666.59345.peg.3495	fig|6666666.59341.peg.4751	fig|6666666.59347.peg.2732	fig|6666666.59346.peg.1239	fig|6666666.59348.peg.2549	fig|6666666.59349.peg.2765	fig|6666666.59350.peg.3070	fig|6666666.59351.peg.3622	fig|6666666.59353.peg.2019	fig|6666666.59355.peg.4426	fig|6666666.59354.peg.5711
974	Probable L-ascorbate-6-phosphate lactonase UlaG EC 3.1.1.- L-ascorbate utilization protein G	fig|6666666.59329.peg.1204	fig|6666666.59330.peg.1630	fig|6666666.59331.peg.5171	fig|6666666.59332.peg.3651	fig|6666666.59334.peg.2510	fig|6666666.59335.peg.2304	fig|6666666.59336.peg.293	fig|6666666.59333.peg.5130	fig|6666666.59338.peg.139	fig|6666666.59339.peg.6846	fig|6666666.59340.peg.2666	fig|6666666.59337.peg.1271	fig|6666666.59342.peg.1762	fig|6666666.71181.peg.1297	fig|6666666.59344.peg.2957	fig|6666666.59345.peg.3027	fig|6666666.59341.peg.1373	fig|6666666.59347.peg.3586	fig|6666666.59346.peg.5016	fig|6666666.59348.peg.4033	fig|6666666.59349.peg.4403	fig|6666666.59350.peg.1410	fig|6666666.59351.peg.4040	fig|6666666.59353.peg.3301	fig|6666666.59355.peg.3151	fig|6666666.59354.peg.2667
7101	N-acetylmuramoyl-L-alanine amidase EC 3.5.1.28	fig|6666666.59329.peg.699	fig|6666666.59330.peg.3557	fig|6666666.59331.peg.4628	fig|6666666.59332.peg.1976	fig|6666666.59334.peg.1636	fig|6666666.59335.peg.4128	fig|6666666.59336.peg.3755	fig|6666666.59333.peg.283	fig|6666666.59338.peg.3083	fig|6666666.59339.peg.8855	fig|6666666.59340.peg.102	fig|6666666.59337.peg.1779	fig|6666666.59342.peg.5106	fig|6666666.71181.peg.5248	fig|6666666.59344.peg.6251	fig|6666666.59345.peg.5667	fig|6666666.59341.peg.3765	fig|6666666.59347.peg.5350	fig|6666666.59346.peg.3044	fig|6666666.59348.peg.1940	fig|6666666.59349.peg.3080	fig|6666666.59350.peg.4250	fig|6666666.59351.peg.3072	fig|6666666.59353.peg.1068	fig|6666666.59355.peg.1449	fig|6666666.59354.peg.82
1466	sodium-solute symporter, putative	fig|6666666.59329.peg.2272	fig|6666666.59330.peg.182	fig|6666666.59331.peg.864	fig|6666666.59332.peg.5505	fig|6666666.59334.peg.1023	fig|6666666.59335.peg.457	fig|6666666.59336.peg.1471	fig|6666666.59333.peg.1063	fig|6666666.59338.peg.6056	fig|6666666.59339.peg.8357	fig|6666666.59340.peg.3388	fig|6666666.59337.peg.279	fig|6666666.59342.peg.5134	fig|6666666.71181.peg.3765	fig|6666666.59344.peg.5192	fig|6666666.59345.peg.848	fig|6666666.59341.peg.1166	fig|6666666.59347.peg.3404	fig|6666666.59346.peg.3070	fig|6666666.59348.peg.3735	fig|6666666.59349.peg.4093	fig|6666666.59350.peg.8290	fig|6666666.59351.peg.2098	fig|6666666.59353.peg.919	fig|6666666.59355.peg.48	fig|6666666.59354.peg.1176
10786	1-acyl-sn-glycerol-3-phosphate acyltransferase EC 2.3.1.51	fig|6666666.59329.peg.1448	fig|6666666.59330.peg.59	fig|6666666.59331.peg.6094	fig|6666666.59332.peg.1281	fig|6666666.59334.peg.82	fig|6666666.59335.peg.1978	fig|6666666.59336.peg.1797	fig|6666666.59333.peg.278	fig|6666666.59338.peg.121	fig|6666666.59339.peg.7032	fig|6666666.59340.peg.836	fig|6666666.59337.peg.846	fig|6666666.59342.peg.435	fig|6666666.71181.peg.3652	fig|6666666.59344.peg.5609	fig|6666666.59345.peg.4848	fig|6666666.59341.peg.2694	fig|6666666.59347.peg.3238	fig|6666666.59346.peg.708	fig|6666666.59348.peg.2326	fig|6666666.59349.peg.3784	fig|6666666.59350.peg.2322	fig|6666666.59351.peg.3391	fig|6666666.59353.peg.4930	fig|6666666.59355.peg.4974	fig|6666666.59354.peg.25
2294	DNA topoisomerase III EC 5.99.1.2	fig|6666666.59329.peg.71	fig|6666666.59330.peg.1206	fig|6666666.59331.peg.6371	fig|6666666.59332.peg.3140	fig|6666666.59334.peg.1512	fig|6666666.59335.peg.1450	fig|6666666.59336.peg.3180	fig|6666666.59333.peg.1368	fig|6666666.59338.peg.1408	fig|6666666.59339.peg.177	fig|6666666.59340.peg.1123	fig|6666666.59337.peg.3362	fig|6666666.59342.peg.125	fig|6666666.71181.peg.3427	fig|6666666.59344.peg.4908	fig|6666666.59345.peg.1156	fig|6666666.59341.peg.1116	fig|6666666.59347.peg.4119	fig|6666666.59346.peg.1829	fig|6666666.59348.peg.5271	fig|6666666.59349.peg.3890	fig|6666666.59350.peg.3318	fig|6666666.59351.peg.1375	fig|6666666.59353.peg.973	fig|6666666.59355.peg.2403	fig|6666666.59354.peg.4387
2748	Serine hydroxymethyltransferase EC 2.1.2.1	fig|6666666.59329.peg.5059	fig|6666666.59330.peg.3583	fig|6666666.59331.peg.2997	fig|6666666.59332.peg.5546	fig|6666666.59334.peg.1730	fig|6666666.59335.peg.1765	fig|6666666.59336.peg.589	fig|6666666.59333.peg.4943	fig|6666666.59338.peg.1	fig|6666666.59339.peg.5192	fig|6666666.59340.peg.2382	fig|6666666.59337.peg.1097	fig|6666666.59342.peg.2898	fig|6666666.71181.peg.1749	fig|6666666.59344.peg.1617	fig|6666666.59345.peg.3503	fig|6666666.59341.peg.436	fig|6666666.59347.peg.2913	fig|6666666.59346.peg.5244	fig|6666666.59348.peg.4760	fig|6666666.59349.peg.3478	fig|6666666.59350.peg.4039	fig|6666666.59351.peg.4255	fig|6666666.59353.peg.2686	fig|6666666.59355.peg.1793	fig|6666666.59354.peg.2934
5202	Putative inner membrane protein	fig|6666666.59329.peg.2415	fig|6666666.59330.peg.1587	fig|6666666.59331.peg.6222	fig|6666666.59332.peg.1950	fig|6666666.59334.peg.1140	fig|6666666.59335.peg.5129	fig|6666666.59336.peg.4513	fig|6666666.59333.peg.1967	fig|6666666.59338.peg.1285	fig|6666666.59339.peg.7419	fig|6666666.59340.peg.288	fig|6666666.59337.peg.67	fig|6666666.59342.peg.3272	fig|6666666.71181.peg.1956	fig|6666666.59344.peg.1448	fig|6666666.59345.peg.3776	fig|6666666.59341.peg.838	fig|6666666.59347.peg.4015	fig|6666666.59346.peg.2654	fig|6666666.59348.peg.217	fig|6666666.59349.peg.4054	fig|6666666.59350.peg.1371	fig|6666666.59351.peg.3397	fig|6666666.59353.peg.2604	fig|6666666.59355.peg.2598	fig|6666666.59354.peg.5363
3950	Multi antimicrobial extrusion protein Na + drug antiporter , MATE family of MDR efflux pumps	fig|6666666.59329.peg.4210	fig|6666666.59330.peg.3654	fig|6666666.59331.peg.2006	fig|6666666.59332.peg.6130	fig|6666666.59334.peg.5346	fig|6666666.59335.peg.4041	fig|6666666.59336.peg.4730	fig|6666666.59333.peg.5086	fig|6666666.59338.peg.3348	fig|6666666.59339.peg.8589	fig|6666666.59340.peg.1469	fig|6666666.59337.peg.1662	fig|6666666.59342.peg.5076	fig|6666666.71181.peg.3686	fig|6666666.59344.peg.3298	fig|6666666.59345.peg.2054	fig|6666666.59341.peg.2447	fig|6666666.59347.peg.646	fig|6666666.59346.peg.1210	fig|6666666.59348.peg.4280	fig|6666666.59349.peg.4343	fig|6666666.59350.peg.71	fig|6666666.59351.peg.5082	fig|6666666.59353.peg.2997	fig|6666666.59355.peg.2903	fig|6666666.59354.peg.4874
959	Periplasmic hemin-binding protein	fig|6666666.59329.peg.2767	fig|6666666.59330.peg.1294	fig|6666666.59331.peg.3301	fig|6666666.59332.peg.4375	fig|6666666.59334.peg.1574	fig|6666666.59335.peg.3631	fig|6666666.59336.peg.5482	fig|6666666.59333.peg.1502	fig|6666666.59338.peg.3295	fig|6666666.59339.peg.4290	fig|6666666.59340.peg.287	fig|6666666.59337.peg.68	fig|6666666.59342.peg.3589	fig|6666666.71181.peg.1955	fig|6666666.59344.peg.1447	fig|6666666.59345.peg.4549	fig|6666666.59341.peg.5935	fig|6666666.59347.peg.642	fig|6666666.59346.peg.3031	fig|6666666.59348.peg.1083	fig|6666666.59349.peg.2552	fig|6666666.59350.peg.884	fig|6666666.59351.peg.3913	fig|6666666.59353.peg.1330	fig|6666666.59355.peg.2541	fig|6666666.59354.peg.2753
950	Exodeoxyribonuclease V alpha chain EC 3.1.11.5	fig|6666666.59329.peg.3257	fig|6666666.59330.peg.2138	fig|6666666.59331.peg.4012	fig|6666666.59332.peg.5856	fig|6666666.59334.peg.1533	fig|6666666.59335.peg.1122	fig|6666666.59336.peg.121	fig|6666666.59333.peg.4489	fig|6666666.59338.peg.5819	fig|6666666.59339.peg.6953	fig|6666666.59340.peg.1524	fig|6666666.59337.peg.4659	fig|6666666.59342.peg.6424	fig|6666666.71181.peg.5473	fig|6666666.59344.peg.2612	fig|6666666.59345.peg.2260	fig|6666666.59341.peg.526	fig|6666666.59347.peg.2822	fig|6666666.59346.peg.1841	fig|6666666.59348.peg.300	fig|6666666.59349.peg.2645	fig|6666666.59350.peg.5827	fig|6666666.59351.peg.5189	fig|6666666.59353.peg.1956	fig|6666666.59355.peg.1451	fig|6666666.59354.peg.4721
952	Glycosyltransferase	fig|6666666.59329.peg.543	fig|6666666.59330.peg.3474	fig|6666666.59331.peg.2859	fig|6666666.59332.peg.5476	fig|6666666.59334.peg.5410	fig|6666666.59335.peg.2727	fig|6666666.59336.peg.3874	fig|6666666.59333.peg.984	fig|6666666.59338.peg.1849	fig|6666666.59339.peg.1166	fig|6666666.59340.peg.2292	fig|6666666.59337.peg.3007	fig|6666666.59342.peg.259	fig|6666666.71181.peg.240	fig|6666666.59344.peg.298	fig|6666666.59345.peg.3131	fig|6666666.59341.peg.2487	fig|6666666.59347.peg.5019	fig|6666666.59346.peg.4452	fig|6666666.59348.peg.4828	fig|6666666.59349.peg.251	fig|6666666.59350.peg.6357	fig|6666666.59351.peg.235	fig|6666666.59353.peg.579	fig|6666666.59355.peg.4301	fig|6666666.59354.peg.2249
957	Peptide chain release factor 2; programmed frameshift-containing	fig|6666666.59329.peg.215	fig|6666666.59330.peg.1743	fig|6666666.59331.peg.3607	fig|6666666.59332.peg.2621	fig|6666666.59334.peg.3495	fig|6666666.59335.peg.1179	fig|6666666.59336.peg.3155	fig|6666666.59333.peg.232	fig|6666666.59338.peg.198	fig|6666666.59339.peg.4877	fig|6666666.59340.peg.2794	fig|6666666.59337.peg.111	fig|6666666.59342.peg.462	fig|6666666.71181.peg.5102	fig|6666666.59344.peg.3671	fig|6666666.59345.peg.5417	fig|6666666.59341.peg.3044	fig|6666666.59347.peg.3042	fig|6666666.59346.peg.3102	fig|6666666.59348.peg.609	fig|6666666.59349.peg.2615	fig|6666666.59350.peg.1160	fig|6666666.59351.peg.4662	fig|6666666.59353.peg.432	fig|6666666.59355.peg.1543	fig|6666666.59354.peg.2782
593	Succinate dehydrogenase iron-sulfur protein EC 1.3.99.1	fig|6666666.59329.peg.160	fig|6666666.59330.peg.153	fig|6666666.59331.peg.74	fig|6666666.59332.peg.655	fig|6666666.59334.peg.3645	fig|6666666.59335.peg.2744	fig|6666666.59336.peg.261	fig|6666666.59333.peg.900	fig|6666666.59338.peg.812	fig|6666666.59339.peg.7192	fig|6666666.59340.peg.3441	fig|6666666.59337.peg.4109	fig|6666666.59342.peg.476	fig|6666666.71181.peg.3235	fig|6666666.59344.peg.4595	fig|6666666.59345.peg.5105	fig|6666666.59341.peg.1580	fig|6666666.59347.peg.4557	fig|6666666.59346.peg.971	fig|6666666.59348.peg.2396	fig|6666666.59349.peg.2520	fig|6666666.59350.peg.2654	fig|6666666.59351.peg.3726	fig|6666666.59353.peg.2086	fig|6666666.59355.peg.2739	fig|6666666.59354.peg.1309
2820	Cell wall endopeptidase, family M23 M37	fig|6666666.59329.peg.2553	fig|6666666.59330.peg.4012	fig|6666666.59331.peg.3331	fig|6666666.59332.peg.1726	fig|6666666.59334.peg.4569	fig|6666666.59335.peg.4556	fig|6666666.59336.peg.849	fig|6666666.59333.peg.4067	fig|6666666.59338.peg.593	fig|6666666.59339.peg.2685	fig|6666666.59340.peg.938	fig|6666666.59337.peg.668	fig|6666666.59342.peg.532	fig|6666666.71181.peg.138	fig|6666666.59344.peg.2192	fig|6666666.59345.peg.2370	fig|6666666.59341.peg.3069	fig|6666666.59347.peg.4047	fig|6666666.59346.peg.655	fig|6666666.59348.peg.1130	fig|6666666.59349.peg.4012	fig|6666666.59350.peg.1447	fig|6666666.59351.peg.1423	fig|6666666.59353.peg.1482	fig|6666666.59355.peg.2032	fig|6666666.59354.peg.3399
6109	5-Enolpyruvylshikimate-3-phosphate synthase EC 2.5.1.19	fig|6666666.59329.peg.2564	fig|6666666.59330.peg.1326	fig|6666666.59331.peg.4274	fig|6666666.59332.peg.1280	fig|6666666.59334.peg.878	fig|6666666.59335.peg.220	fig|6666666.59336.peg.868	fig|6666666.59333.peg.2553	fig|6666666.59338.peg.5483	fig|6666666.59339.peg.291	fig|6666666.59340.peg.837	fig|6666666.59337.peg.3366	fig|6666666.59342.peg.123	fig|6666666.71181.peg.1030	fig|6666666.59344.peg.1810	fig|6666666.59345.peg.1549	fig|6666666.59341.peg.1001	fig|6666666.59347.peg.3239	fig|6666666.59346.peg.2528	fig|6666666.59348.peg.2324	fig|6666666.59349.peg.379	fig|6666666.59350.peg.3400	fig|6666666.59351.peg.940	fig|6666666.59353.peg.1645	fig|6666666.59355.peg.1622	fig|6666666.59354.peg.1756
6100	RNA polymerase sigma factor RpoH	fig|6666666.59329.peg.772	fig|6666666.59330.peg.1567	fig|6666666.59331.peg.4818	fig|6666666.59332.peg.2373	fig|6666666.59334.peg.1294	fig|6666666.59335.peg.4268	fig|6666666.59336.peg.1376	fig|6666666.59333.peg.1952	fig|6666666.59338.peg.528	fig|6666666.59339.peg.8570	fig|6666666.59340.peg.1437	fig|6666666.59337.peg.1651	fig|6666666.59342.peg.2200	fig|6666666.71181.peg.4531	fig|6666666.59344.peg.3449	fig|6666666.59345.peg.5469	fig|6666666.59341.peg.5287	fig|6666666.59347.peg.5053	fig|6666666.59346.peg.1640	fig|6666666.59348.peg.585	fig|6666666.59349.peg.3785	fig|6666666.59350.peg.1703	fig|6666666.59351.peg.3392	fig|6666666.59353.peg.3770	fig|6666666.59355.peg.3365	fig|6666666.59354.peg.24
3419	Phosphomannomutase EC 5.4.2.8	fig|6666666.59329.peg.849	fig|6666666.59330.peg.3225	fig|6666666.59331.peg.5916	fig|6666666.59332.peg.241	fig|6666666.59334.peg.4820	fig|6666666.59335.peg.2734	fig|6666666.59336.peg.336	fig|6666666.59333.peg.5529	fig|6666666.59338.peg.5409	fig|6666666.59339.peg.6647	fig|6666666.59340.peg.1251	fig|6666666.59337.peg.679	fig|6666666.59342.peg.2208	fig|6666666.71181.peg.3814	fig|6666666.59344.peg.2103	fig|6666666.59345.peg.5611	fig|6666666.59341.peg.2883	fig|6666666.59347.peg.3152	fig|6666666.59346.peg.2012	fig|6666666.59348.peg.1544	fig|6666666.59349.peg.1810	fig|6666666.59350.peg.2895	fig|6666666.59351.peg.1110	fig|6666666.59353.peg.586	fig|6666666.59355.peg.69	fig|6666666.59354.peg.1197
1349	Quinolinate phosphoribosyltransferase [decarboxylating] EC 2.4.2.19	fig|6666666.59329.peg.6558	fig|6666666.59330.peg.3500	fig|6666666.59331.peg.3818	fig|6666666.59332.peg.304	fig|6666666.59334.peg.478	fig|6666666.59335.peg.3812	fig|6666666.59336.peg.1434	fig|6666666.59333.peg.150	fig|6666666.59338.peg.922	fig|6666666.59339.peg.7952	fig|6666666.59340.peg.306	fig|6666666.59337.peg.2055	fig|6666666.59342.peg.1873	fig|6666666.71181.peg.1962	fig|6666666.59344.peg.1455	fig|6666666.59345.peg.2422	fig|6666666.59341.peg.5729	fig|6666666.59347.peg.3895	fig|6666666.59346.peg.583	fig|6666666.59348.peg.4576	fig|6666666.59349.peg.2631	fig|6666666.59350.peg.408	fig|6666666.59351.peg.279	fig|6666666.59353.peg.157	fig|6666666.59355.peg.768	fig|6666666.59354.peg.6062
3978	Uncharacterized protein	fig|6666666.59329.peg.5702	fig|6666666.59330.peg.4640	fig|6666666.59331.peg.2129	fig|6666666.59332.peg.5779	fig|6666666.59334.peg.4762	fig|6666666.59335.peg.2275	fig|6666666.59336.peg.5067	fig|6666666.59333.peg.4507	fig|6666666.59338.peg.5525	fig|6666666.59339.peg.2653	fig|6666666.59340.peg.2933	fig|6666666.59337.peg.2485	fig|6666666.59342.peg.1682	fig|6666666.71181.peg.2571	fig|6666666.59344.peg.757	fig|6666666.59345.peg.110	fig|6666666.59341.peg.3247	fig|6666666.59347.peg.831	fig|6666666.59346.peg.2909	fig|6666666.59348.peg.2545	fig|6666666.59349.peg.1166	fig|6666666.59350.peg.4028	fig|6666666.59351.peg.60	fig|6666666.59353.peg.1345	fig|6666666.59355.peg.2527	fig|6666666.59354.peg.5523
9459	Peptidyl-prolyl cis-trans isomerase ppiD EC 5.2.1.8	fig|6666666.59329.peg.5402	fig|6666666.59330.peg.301	fig|6666666.59331.peg.2039	fig|6666666.59332.peg.2215	fig|6666666.59334.peg.1423	fig|6666666.59335.peg.3365	fig|6666666.59336.peg.2652	fig|6666666.59333.peg.4903	fig|6666666.59338.peg.906	fig|6666666.59339.peg.3106	fig|6666666.59340.peg.1028	fig|6666666.59337.peg.1386	fig|6666666.59342.peg.2174	fig|6666666.71181.peg.2056	fig|6666666.59344.peg.1524	fig|6666666.59345.peg.4253	fig|6666666.59341.peg.3785	fig|6666666.59347.peg.3087	fig|6666666.59346.peg.2665	fig|6666666.59348.peg.3251	fig|6666666.59349.peg.1878	fig|6666666.59350.peg.2946	fig|6666666.59351.peg.2611	fig|6666666.59353.peg.749	fig|6666666.59355.peg.955	fig|6666666.59354.peg.135
9651	Uncharacterized ABC transporter, periplasmic component YrbD	fig|6666666.59329.peg.5290	fig|6666666.59330.peg.53	fig|6666666.59331.peg.5101	fig|6666666.59332.peg.1276	fig|6666666.59334.peg.89	fig|6666666.59335.peg.216	fig|6666666.59336.peg.357	fig|6666666.59333.peg.272	fig|6666666.59338.peg.116	fig|6666666.59339.peg.8192	fig|6666666.59340.peg.260	fig|6666666.59337.peg.840	fig|6666666.59342.peg.442	fig|6666666.71181.peg.1026	fig|6666666.59344.peg.1806	fig|6666666.59345.peg.4853	fig|6666666.59341.peg.6090	fig|6666666.59347.peg.3243	fig|6666666.59346.peg.631	fig|6666666.59348.peg.3524	fig|6666666.59349.peg.29	fig|6666666.59350.peg.3305	fig|6666666.59351.peg.3450	fig|6666666.59353.peg.2345	fig|6666666.59355.peg.1618	fig|6666666.59354.peg.345
9304	RNA-binding protein Hfq	fig|6666666.59329.peg.694	fig|6666666.59330.peg.3560	fig|6666666.59331.peg.1282	fig|6666666.59332.peg.1981	fig|6666666.59334.peg.3062	fig|6666666.59335.peg.4131	fig|6666666.59336.peg.3761	fig|6666666.59333.peg.287	fig|6666666.59338.peg.1001	fig|6666666.59339.peg.8859	fig|6666666.59340.peg.462	fig|6666666.59337.peg.1782	fig|6666666.59342.peg.2598	fig|6666666.71181.peg.4634	fig|6666666.59344.peg.5884	fig|6666666.59345.peg.5664	fig|6666666.59341.peg.3760	fig|6666666.59347.peg.5347	fig|6666666.59346.peg.3040	fig|6666666.59348.peg.2815	fig|6666666.59349.peg.3171	fig|6666666.59350.peg.2273	fig|6666666.59351.peg.3094	fig|6666666.59353.peg.4990	fig|6666666.59355.peg.5537	fig|6666666.59354.peg.6041
8962	Coproporphyrinogen III oxidase, oxygen-independent EC 1.3.99.22	fig|6666666.59329.peg.1828	fig|6666666.59330.peg.336	fig|6666666.59331.peg.5804	fig|6666666.59332.peg.25	fig|6666666.59334.peg.1577	fig|6666666.59335.peg.57	fig|6666666.59336.peg.3051	fig|6666666.59333.peg.761	fig|6666666.59338.peg.3296	fig|6666666.59339.peg.7598	fig|6666666.59340.peg.1976	fig|6666666.59337.peg.517	fig|6666666.59342.peg.5702	fig|6666666.71181.peg.1870	fig|6666666.59344.peg.899	fig|6666666.59345.peg.5006	fig|6666666.59341.peg.3061	fig|6666666.59347.peg.643	fig|6666666.59346.peg.3905	fig|6666666.59348.peg.98	fig|6666666.59349.peg.492	fig|6666666.59350.peg.1501	fig|6666666.59351.peg.3815	fig|6666666.59353.peg.2628	fig|6666666.59355.peg.2576	fig|6666666.59354.peg.6328
4278	Phosphate transport system permease protein PstA TC 3.A.1.7.1	fig|6666666.59329.peg.3155	fig|6666666.59330.peg.3807	fig|6666666.59331.peg.5032	fig|6666666.59332.peg.758	fig|6666666.59334.peg.3839	fig|6666666.59335.peg.2573	fig|6666666.59336.peg.534	fig|6666666.59333.peg.351	fig|6666666.59338.peg.5466	fig|6666666.59339.peg.6926	fig|6666666.59340.peg.343	fig|6666666.59337.peg.3492	fig|6666666.59342.peg.2531	fig|6666666.71181.peg.4287	fig|6666666.59344.peg.4038	fig|6666666.59345.peg.2764	fig|6666666.59341.peg.5820	fig|6666666.59347.peg.4265	fig|6666666.59346.peg.2325	fig|6666666.59348.peg.2242	fig|6666666.59349.peg.3549	fig|6666666.59350.peg.606	fig|6666666.59351.peg.2321	fig|6666666.59353.peg.3074	fig|6666666.59355.peg.2273	fig|6666666.59354.peg.1534
5551	Glutamate synthase [NADPH] small chain EC 1.4.1.13	fig|6666666.59329.peg.6489	fig|6666666.59330.peg.2169	fig|6666666.59331.peg.1377	fig|6666666.59332.peg.6183	fig|6666666.59334.peg.4007	fig|6666666.59335.peg.2095	fig|6666666.59336.peg.3029	fig|6666666.59333.peg.5460	fig|6666666.59338.peg.3179	fig|6666666.59339.peg.3660	fig|6666666.59340.peg.282	fig|6666666.59337.peg.3878	fig|6666666.59342.peg.2413	fig|6666666.71181.peg.86	fig|6666666.59344.peg.4114	fig|6666666.59345.peg.4601	fig|6666666.59341.peg.2896	fig|6666666.59347.peg.2256	fig|6666666.59346.peg.4184	fig|6666666.59348.peg.2293	fig|6666666.59349.peg.2229	fig|6666666.59350.peg.7649	fig|6666666.59351.peg.640	fig|6666666.59353.peg.5078	fig|6666666.59355.peg.1637	fig|6666666.59354.peg.5348
4860	Integration host factor beta subunit	fig|6666666.59329.peg.671	fig|6666666.59330.peg.1386	fig|6666666.59331.peg.2071	fig|6666666.59332.peg.2851	fig|6666666.59334.peg.1580	fig|6666666.59335.peg.3370	fig|6666666.59336.peg.3381	fig|6666666.59333.peg.737	fig|6666666.59338.peg.1339	fig|6666666.59339.peg.3111	fig|6666666.59340.peg.617	fig|6666666.59337.peg.4506	fig|6666666.59342.peg.4596	fig|6666666.71181.peg.3168	fig|6666666.59344.peg.5679	fig|6666666.59345.peg.4254	fig|6666666.59341.peg.1423	fig|6666666.59347.peg.4483	fig|6666666.59346.peg.2664	fig|6666666.59348.peg.5457	fig|6666666.59349.peg.2096	fig|6666666.59350.peg.6664	fig|6666666.59351.peg.943	fig|6666666.59353.peg.750	fig|6666666.59355.peg.4555	fig|6666666.59354.peg.134
2259	Outer membrane protein Imp, required for envelope biogenesis Organic solvent tolerance protein precursor	fig|6666666.59329.peg.127	fig|6666666.59330.peg.815	fig|6666666.59331.peg.4448	fig|6666666.59332.peg.4910	fig|6666666.59334.peg.338	fig|6666666.59335.peg.1638	fig|6666666.59336.peg.2651	fig|6666666.59333.peg.129	fig|6666666.59338.peg.905	fig|6666666.59339.peg.7897	fig|6666666.59340.peg.593	fig|6666666.59337.peg.1387	fig|6666666.59342.peg.5077	fig|6666666.71181.peg.398	fig|6666666.59344.peg.1523	fig|6666666.59345.peg.2456	fig|6666666.59341.peg.5876	fig|6666666.59347.peg.3086	fig|6666666.59346.peg.821	fig|6666666.59348.peg.180	fig|6666666.59349.peg.1879	fig|6666666.59350.peg.659	fig|6666666.59351.peg.3653	fig|6666666.59353.peg.100	fig|6666666.59355.peg.710	fig|6666666.59354.peg.5415
4805	RNA methyltransferase, TrmH family	fig|6666666.59329.peg.5260	fig|6666666.59330.peg.5106	fig|6666666.59331.peg.4402	fig|6666666.59332.peg.1247	fig|6666666.59334.peg.173	fig|6666666.59335.peg.6054	fig|6666666.59336.peg.271	fig|6666666.59333.peg.2347	fig|6666666.59338.peg.4003	fig|6666666.59339.peg.8262	fig|6666666.59340.peg.1107	fig|6666666.59337.peg.4210	fig|6666666.59342.peg.5953	fig|6666666.71181.peg.2645	fig|6666666.59344.peg.921	fig|6666666.59345.peg.1619	fig|6666666.59341.peg.5787	fig|6666666.59347.peg.5339	fig|6666666.59346.peg.2618	fig|6666666.59348.peg.4193	fig|6666666.59349.peg.2493	fig|6666666.59350.peg.2738	fig|6666666.59351.peg.311	fig|6666666.59353.peg.3185	fig|6666666.59355.peg.411	fig|6666666.59354.peg.4402
2077	Flagellum-specific ATP synthase FliI	fig|6666666.59329.peg.521	fig|6666666.59330.peg.4256	fig|6666666.59331.peg.5741	fig|6666666.59332.peg.4803	fig|6666666.59334.peg.18	fig|6666666.59335.peg.2393	fig|6666666.59336.peg.1520	fig|6666666.59333.peg.5587	fig|6666666.59338.peg.3342	fig|6666666.59339.peg.8006	fig|6666666.59340.peg.2249	fig|6666666.59337.peg.2961	fig|6666666.59342.peg.2040	fig|6666666.71181.peg.4025	fig|6666666.59344.peg.4272	fig|6666666.59345.peg.4959	fig|6666666.59341.peg.2133	fig|6666666.59347.peg.4631	fig|6666666.59346.peg.2881	fig|6666666.59348.peg.340	fig|6666666.59349.peg.4963	fig|6666666.59350.peg.7634	fig|6666666.59351.peg.2049	fig|6666666.59353.peg.4560	fig|6666666.59355.peg.5158	fig|6666666.59354.peg.6426
7088	NAD-dependent malic enzyme EC 1.1.1.38	fig|6666666.59329.peg.4604	fig|6666666.59330.peg.1670	fig|6666666.59331.peg.754	fig|6666666.59332.peg.5262	fig|6666666.59334.peg.4355	fig|6666666.59335.peg.1678	fig|6666666.59336.peg.3890	fig|6666666.59333.peg.4783	fig|6666666.59338.peg.1050	fig|6666666.59339.peg.3677	fig|6666666.59340.peg.1163	fig|6666666.59337.peg.4139	fig|6666666.59342.peg.4488	fig|6666666.71181.peg.3977	fig|6666666.59344.peg.240	fig|6666666.59345.peg.4608	fig|6666666.59341.peg.1405	fig|6666666.59347.peg.4920	fig|6666666.59346.peg.3929	fig|6666666.59348.peg.4391	fig|6666666.59349.peg.1606	fig|6666666.59350.peg.4349	fig|6666666.59351.peg.1032	fig|6666666.59353.peg.624	fig|6666666.59355.peg.2795	fig|6666666.59354.peg.929
9807	6-phosphogluconate dehydrogenase, decarboxylating EC 1.1.1.44	fig|6666666.59329.peg.2871	fig|6666666.59330.peg.4020	fig|6666666.59331.peg.2189	fig|6666666.59332.peg.3862	fig|6666666.59334.peg.3014	fig|6666666.59335.peg.4778	fig|6666666.59336.peg.1156	fig|6666666.59333.peg.4044	fig|6666666.59338.peg.4878	fig|6666666.59339.peg.4635	fig|6666666.59340.peg.1326	fig|6666666.59337.peg.3103	fig|6666666.59342.peg.3364	fig|6666666.71181.peg.242	fig|6666666.59344.peg.302	fig|6666666.59345.peg.374	fig|6666666.59341.peg.3820	fig|6666666.59347.peg.1158	fig|6666666.59346.peg.3574	fig|6666666.59348.peg.3469	fig|6666666.59349.peg.2150	fig|6666666.59350.peg.3507	fig|6666666.59351.peg.3706	fig|6666666.59353.peg.577	fig|6666666.59355.peg.61	fig|6666666.59354.peg.1873
8390	3' 2' ,5'-bisphosphate nucleotidase EC 3.1.3.7	fig|6666666.59329.peg.1235	fig|6666666.59330.peg.428	fig|6666666.59331.peg.5737	fig|6666666.59332.peg.2473	fig|6666666.59334.peg.206	fig|6666666.59335.peg.694	fig|6666666.59336.peg.4430	fig|6666666.59333.peg.517	fig|6666666.59338.peg.1427	fig|6666666.59339.peg.6238	fig|6666666.59340.peg.2907	fig|6666666.59337.peg.4256	fig|6666666.59342.peg.1141	fig|6666666.71181.peg.1754	fig|6666666.59344.peg.2141	fig|6666666.59345.peg.3655	fig|6666666.59341.peg.5605	fig|6666666.59347.peg.4280	fig|6666666.59346.peg.2743	fig|6666666.59348.peg.1404	fig|6666666.59349.peg.2288	fig|6666666.59350.peg.7609	fig|6666666.59351.peg.5229	fig|6666666.59353.peg.2691	fig|6666666.59355.peg.426	fig|6666666.59354.peg.6224
11380	3',5'-cyclic-nucleotide phosphodiesterase EC 3.1.4.17	fig|6666666.59329.peg.3073	fig|6666666.59330.peg.952	fig|6666666.59331.peg.5822	fig|6666666.59332.peg.1425	fig|6666666.59334.peg.392	fig|6666666.59335.peg.3446	fig|6666666.59336.peg.1939	fig|6666666.59333.peg.630	fig|6666666.59338.peg.970	fig|6666666.59339.peg.4926	fig|6666666.59340.peg.2652	fig|6666666.59337.peg.18	fig|6666666.59342.peg.3213	fig|6666666.71181.peg.3037	fig|6666666.59344.peg.5620	fig|6666666.59345.peg.3823	fig|6666666.59341.peg.1722	fig|6666666.59347.peg.3912	fig|6666666.59346.peg.1633	fig|6666666.59348.peg.2786	fig|6666666.59349.peg.818	fig|6666666.59350.peg.3527	fig|6666666.59351.peg.3547	fig|6666666.59353.peg.4923	fig|6666666.59355.peg.4966	fig|6666666.59354.peg.662
7863	Potassium efflux system KefA protein Small-conductance mechanosensitive channel	fig|6666666.59329.peg.5718	fig|6666666.59330.peg.1232	fig|6666666.59331.peg.1929	fig|6666666.59332.peg.6058	fig|6666666.59334.peg.2652	fig|6666666.59335.peg.2311	fig|6666666.59336.peg.1198	fig|6666666.59333.peg.4936	fig|6666666.59338.peg.1039	fig|6666666.59339.peg.255	fig|6666666.59340.peg.3419	fig|6666666.59337.peg.5100	fig|6666666.59342.peg.5138	fig|6666666.71181.peg.1691	fig|6666666.59344.peg.601	fig|6666666.59345.peg.1176	fig|6666666.59341.peg.4026	fig|6666666.59347.peg.1708	fig|6666666.59346.peg.309	fig|6666666.59348.peg.888	fig|6666666.59349.peg.229	fig|6666666.59350.peg.2410	fig|6666666.59351.peg.3781	fig|6666666.59353.peg.4427	fig|6666666.59355.peg.4507	fig|6666666.59354.peg.151
10141	Ribosomal large subunit pseudouridine synthase E EC 4.2.1.70	fig|6666666.59329.peg.5268	fig|6666666.59330.peg.3693	fig|6666666.59331.peg.4857	fig|6666666.59332.peg.5737	fig|6666666.59334.peg.2570	fig|6666666.59335.peg.955	fig|6666666.59336.peg.857	fig|6666666.59333.peg.1013	fig|6666666.59338.peg.2084	fig|6666666.59339.peg.343	fig|6666666.59340.peg.1708	fig|6666666.59337.peg.1732	fig|6666666.59342.peg.4247	fig|6666666.71181.peg.487	fig|6666666.59344.peg.4807	fig|6666666.59345.peg.910	fig|6666666.59341.peg.1855	fig|6666666.59347.peg.1996	fig|6666666.59346.peg.226	fig|6666666.59348.peg.2723	fig|6666666.59349.peg.953	fig|6666666.59350.peg.5883	fig|6666666.59351.peg.796	fig|6666666.59353.peg.476	fig|6666666.59355.peg.2201	fig|6666666.59354.peg.3690
9328	Membrane-associated zinc metalloprotease	fig|6666666.59329.peg.1579	fig|6666666.59330.peg.461	fig|6666666.59331.peg.5561	fig|6666666.59332.peg.1583	fig|6666666.59334.peg.5527	fig|6666666.59335.peg.2659	fig|6666666.59336.peg.2564	fig|6666666.59333.peg.4245	fig|6666666.59338.peg.5647	fig|6666666.59339.peg.5117	fig|6666666.59340.peg.3565	fig|6666666.59337.peg.1589	fig|6666666.59342.peg.275	fig|6666666.71181.peg.28	fig|6666666.59344.peg.2661	fig|6666666.59345.peg.2194	fig|6666666.59341.peg.975	fig|6666666.59347.peg.4365	fig|6666666.59346.peg.2267	fig|6666666.59348.peg.3062	fig|6666666.59349.peg.1368	fig|6666666.59350.peg.4430	fig|6666666.59351.peg.2122	fig|6666666.59353.peg.1992	fig|6666666.59355.peg.4097	fig|6666666.59354.peg.1339
8942	LSU ribosomal protein L4p L1e	fig|6666666.59329.peg.1102	fig|6666666.59330.peg.551	fig|6666666.59331.peg.3026	fig|6666666.59332.peg.3796	fig|6666666.59334.peg.1482	fig|6666666.59335.peg.1850	fig|6666666.59336.peg.142	fig|6666666.59333.peg.2690	fig|6666666.59338.peg.1392	fig|6666666.59339.peg.8265	fig|6666666.59340.peg.1728	fig|6666666.59337.peg.391	fig|6666666.59342.peg.301	fig|6666666.71181.peg.3459	fig|6666666.59344.peg.4942	fig|6666666.59345.peg.2539	fig|6666666.59341.peg.2495	fig|6666666.59347.peg.4820	fig|6666666.59346.peg.5020	fig|6666666.59348.peg.411	fig|6666666.59349.peg.1095	fig|6666666.59350.peg.4266	fig|6666666.59351.peg.4817	fig|6666666.59353.peg.4591	fig|6666666.59355.peg.4740	fig|6666666.59354.peg.1750
1194	DNA ligase EC 6.5.1.2	fig|6666666.59329.peg.915	fig|6666666.59330.peg.3035	fig|6666666.59331.peg.3496	fig|6666666.59332.peg.633	fig|6666666.59334.peg.3263	fig|6666666.59335.peg.3017	fig|6666666.59336.peg.4670	fig|6666666.59333.peg.4114	fig|6666666.59338.peg.22	fig|6666666.59339.peg.5236	fig|6666666.59340.peg.1785	fig|6666666.59337.peg.5546	fig|6666666.59342.peg.104	fig|6666666.71181.peg.1574	fig|6666666.59344.peg.2011	fig|6666666.59345.peg.4388	fig|6666666.59341.peg.4614	fig|6666666.59347.peg.2896	fig|6666666.59346.peg.2376	fig|6666666.59348.peg.3201	fig|6666666.59349.peg.2496	fig|6666666.59350.peg.1097	fig|6666666.59351.peg.4632	fig|6666666.59353.peg.2913	fig|6666666.59355.peg.2826	fig|6666666.59354.peg.4787
1197	Carbamoyl-phosphate synthase large chain EC 6.3.5.5	fig|6666666.59329.peg.73	fig|6666666.59330.peg.1289	fig|6666666.59331.peg.5476	fig|6666666.59332.peg.1107	fig|6666666.59334.peg.2077	fig|6666666.59335.peg.5007	fig|6666666.59336.peg.2527	fig|6666666.59333.peg.540	fig|6666666.59338.peg.5278	fig|6666666.59339.peg.8099	fig|6666666.59340.peg.665	fig|6666666.59337.peg.4527	fig|6666666.59342.peg.2605	fig|6666666.71181.peg.1654	fig|6666666.59344.peg.1303	fig|6666666.59345.peg.5146	fig|6666666.59341.peg.1180	fig|6666666.59347.peg.5015	fig|6666666.59346.peg.1153	fig|6666666.59348.peg.945	fig|6666666.59349.peg.4250	fig|6666666.59350.peg.2562	fig|6666666.59351.peg.3193	fig|6666666.59353.peg.1023	fig|6666666.59355.peg.3595	fig|6666666.59354.peg.2505
4258	Putative heat shock protein YegD	fig|6666666.59329.peg.5442	fig|6666666.59330.peg.3847	fig|6666666.59331.peg.4877	fig|6666666.59332.peg.6259	fig|6666666.59334.peg.4351	fig|6666666.59335.peg.5474	fig|6666666.59336.peg.6031	fig|6666666.59333.peg.3297	fig|6666666.59338.peg.295	fig|6666666.59339.peg.4134	fig|6666666.59340.peg.1205	fig|6666666.59337.peg.4807	fig|6666666.59342.peg.1603	fig|6666666.71181.peg.4293	fig|6666666.59344.peg.4051	fig|6666666.59345.peg.314	fig|6666666.59341.peg.4127	fig|6666666.59347.peg.32	fig|6666666.59346.peg.4103	fig|6666666.59348.peg.5040	fig|6666666.59349.peg.3929	fig|6666666.59350.peg.114	fig|6666666.59351.peg.419	fig|6666666.59353.peg.4006	fig|6666666.59355.peg.5736	fig|6666666.59354.peg.4361
6576	MotA TolQ ExbB proton channel family protein	fig|6666666.59329.peg.4963	fig|6666666.59330.peg.4177	fig|6666666.59331.peg.2229	fig|6666666.59332.peg.1965	fig|6666666.59334.peg.5425	fig|6666666.59335.peg.4620	fig|6666666.59336.peg.937	fig|6666666.59333.peg.3770	fig|6666666.59338.peg.664	fig|6666666.59339.peg.978	fig|6666666.59340.peg.1868	fig|6666666.59337.peg.4383	fig|6666666.59342.peg.4165	fig|6666666.71181.peg.2251	fig|6666666.59344.peg.4576	fig|6666666.59345.peg.2643	fig|6666666.59341.peg.3490	fig|6666666.59347.peg.4608	fig|6666666.59346.peg.4089	fig|6666666.59348.peg.1086	fig|6666666.59349.peg.2931	fig|6666666.59350.peg.3041	fig|6666666.59351.peg.1688	fig|6666666.59353.peg.2098	fig|6666666.59355.peg.3627	fig|6666666.59354.peg.1594
7697	LSU ribosomal protein L14p L23e	fig|6666666.59329.peg.719	fig|6666666.59330.peg.560	fig|6666666.59331.peg.42	fig|6666666.59332.peg.2145	fig|6666666.59334.peg.1491	fig|6666666.59335.peg.4353	fig|6666666.59336.peg.152	fig|6666666.59333.peg.372	fig|6666666.59338.peg.1383	fig|6666666.59339.peg.8274	fig|6666666.59340.peg.62	fig|6666666.59337.peg.382	fig|6666666.59342.peg.310	fig|6666666.71181.peg.3450	fig|6666666.59344.peg.4933	fig|6666666.59345.peg.2529	fig|6666666.59341.peg.2504	fig|6666666.59347.peg.4829	fig|6666666.59346.peg.856	fig|6666666.59348.peg.1766	fig|6666666.59349.peg.3276	fig|6666666.59350.peg.7707	fig|6666666.59351.peg.4210	fig|6666666.59353.peg.4600	fig|6666666.59355.peg.4731	fig|6666666.59354.peg.3849
1345	Potassium uptake protein TrkH	fig|6666666.59329.peg.61	fig|6666666.59330.peg.640	fig|6666666.59331.peg.5140	fig|6666666.59332.peg.65	fig|6666666.59334.peg.1390	fig|6666666.59335.peg.6220	fig|6666666.59336.peg.2814	fig|6666666.59333.peg.4074	fig|6666666.59338.peg.1348	fig|6666666.59339.peg.7986	fig|6666666.59340.peg.1063	fig|6666666.59337.peg.855	fig|6666666.59342.peg.6061	fig|6666666.71181.peg.3324	fig|6666666.59344.peg.3396	fig|6666666.59345.peg.4997	fig|6666666.59341.peg.1948	fig|6666666.59347.peg.4815	fig|6666666.59346.peg.1819	fig|6666666.59348.peg.3710	fig|6666666.59349.peg.2812	fig|6666666.59350.peg.1772	fig|6666666.59351.peg.5048	fig|6666666.59353.peg.4231	fig|6666666.59355.peg.4193	fig|6666666.59354.peg.1435
371	C4-type zinc finger protein, DksA TraR family	fig|6666666.59329.peg.4550	fig|6666666.59330.peg.1758	fig|6666666.59331.peg.914	fig|6666666.59332.peg.6030	fig|6666666.59334.peg.823	fig|6666666.59335.peg.1516	fig|6666666.59336.peg.573	fig|6666666.59333.peg.313	fig|6666666.59338.peg.2829	fig|6666666.59339.peg.4772	fig|6666666.59340.peg.145	fig|6666666.59337.peg.625	fig|6666666.59342.peg.1569	fig|6666666.71181.peg.2838	fig|6666666.59344.peg.4442	fig|6666666.59345.peg.2403	fig|6666666.59341.peg.1551	fig|6666666.59347.peg.3968	fig|6666666.59346.peg.3824	fig|6666666.59348.peg.1701	fig|6666666.59349.peg.2477	fig|6666666.59350.peg.771	fig|6666666.59351.peg.363	fig|6666666.59353.peg.3189	fig|6666666.59355.peg.3071	fig|6666666.59354.peg.49
10975	Lysophospholipase L2 EC 3.1.1.5	fig|6666666.59329.peg.78	fig|6666666.59330.peg.1546	fig|6666666.59331.peg.6142	fig|6666666.59332.peg.473	fig|6666666.59334.peg.4430	fig|6666666.59335.peg.4120	fig|6666666.59336.peg.1477	fig|6666666.59333.peg.802	fig|6666666.59338.peg.1994	fig|6666666.59339.peg.8542	fig|6666666.59340.peg.557	fig|6666666.59337.peg.1628	fig|6666666.59342.peg.6030	fig|6666666.71181.peg.4255	fig|6666666.59344.peg.2506	fig|6666666.59345.peg.1217	fig|6666666.59341.peg.4985	fig|6666666.59347.peg.5067	fig|6666666.59346.peg.613	fig|6666666.59348.peg.743	fig|6666666.59349.peg.2587	fig|6666666.59350.peg.3852	fig|6666666.59351.peg.268	fig|6666666.59353.peg.4643	fig|6666666.59355.peg.599	fig|6666666.59354.peg.4003
6963	Translation elongation factor P	fig|6666666.59329.peg.2701	fig|6666666.59330.peg.2934	fig|6666666.59331.peg.2635	fig|6666666.59332.peg.3761	fig|6666666.59334.peg.4002	fig|6666666.59335.peg.3844	fig|6666666.59336.peg.875	fig|6666666.59333.peg.430	fig|6666666.59338.peg.3282	fig|6666666.59339.peg.8687	fig|6666666.59340.peg.220	fig|6666666.59337.peg.4328	fig|6666666.59342.peg.6110	fig|6666666.71181.peg.3173	fig|6666666.59344.peg.611	fig|6666666.59345.peg.908	fig|6666666.59341.peg.5351	fig|6666666.59347.peg.4554	fig|6666666.59346.peg.975	fig|6666666.59348.peg.3886	fig|6666666.59349.peg.2373	fig|6666666.59350.peg.3216	fig|6666666.59351.peg.134	fig|6666666.59353.peg.1051	fig|6666666.59355.peg.381	fig|6666666.59354.peg.5461
6465	putative reductase	fig|6666666.59329.peg.110	fig|6666666.59330.peg.1725	fig|6666666.59331.peg.4724	fig|6666666.59332.peg.2903	fig|6666666.59334.peg.4031	fig|6666666.59335.peg.4887	fig|6666666.59336.peg.2644	fig|6666666.59333.peg.1971	fig|6666666.59338.peg.5263	fig|6666666.59339.peg.7062	fig|6666666.59340.peg.2729	fig|6666666.59337.peg.4841	fig|6666666.59342.peg.2788	fig|6666666.71181.peg.2481	fig|6666666.59344.peg.4160	fig|6666666.59345.peg.3749	fig|6666666.59341.peg.4668	fig|6666666.59347.peg.5119	fig|6666666.59346.peg.4391	fig|6666666.59348.peg.1546	fig|6666666.59349.peg.1182	fig|6666666.59350.peg.1322	fig|6666666.59351.peg.1338	fig|6666666.59353.peg.3065	fig|6666666.59355.peg.4359	fig|6666666.59354.peg.3442
11367	LSU ribosomal protein L17p	fig|6666666.59329.peg.734	fig|6666666.59330.peg.577	fig|6666666.59331.peg.26	fig|6666666.59332.peg.3504	fig|6666666.59334.peg.3039	fig|6666666.59335.peg.4755	fig|6666666.59336.peg.167	fig|6666666.59333.peg.389	fig|6666666.59338.peg.5799	fig|6666666.59339.peg.8291	fig|6666666.59340.peg.584	fig|6666666.59337.peg.366	fig|6666666.59342.peg.327	fig|6666666.71181.peg.3438	fig|6666666.59344.peg.4921	fig|6666666.59345.peg.2513	fig|6666666.59341.peg.777	fig|6666666.59347.peg.4846	fig|6666666.59346.peg.872	fig|6666666.59348.peg.432	fig|6666666.59349.peg.3292	fig|6666666.59350.peg.4708	fig|6666666.59351.peg.4227	fig|6666666.59353.peg.4612	fig|6666666.59355.peg.4719	fig|6666666.59354.peg.3245
1812	DNA polymerase III subunits gamma and tau EC 2.7.7.7	fig|6666666.59329.peg.2503	fig|6666666.59330.peg.4120	fig|6666666.59331.peg.2652	fig|6666666.59332.peg.4654	fig|6666666.59334.peg.2756	fig|6666666.59335.peg.3290	fig|6666666.59336.peg.5174	fig|6666666.59333.peg.2534	fig|6666666.59338.peg.2297	fig|6666666.59339.peg.3064	fig|6666666.59340.peg.495	fig|6666666.59337.peg.2681	fig|6666666.59342.peg.4073	fig|6666666.71181.peg.1629	fig|6666666.59344.peg.5520	fig|6666666.59345.peg.1193	fig|6666666.59341.peg.2459	fig|6666666.59347.peg.2446	fig|6666666.59346.peg.64	fig|6666666.59348.peg.3116	fig|6666666.59349.peg.4682	fig|6666666.59350.peg.2223	fig|6666666.59351.peg.2798	fig|6666666.59353.peg.320	fig|6666666.59355.peg.1360	fig|6666666.59354.peg.5010
3224	DNA polymerase I EC 2.7.7.7	fig|6666666.59329.peg.2092	fig|6666666.59330.peg.3898	fig|6666666.59331.peg.3308	fig|6666666.59332.peg.4500	fig|6666666.59334.peg.842	fig|6666666.59335.peg.50	fig|6666666.59336.peg.1456	fig|6666666.59333.peg.836	fig|6666666.59338.peg.1651	fig|6666666.59339.peg.7584	fig|6666666.59340.peg.95	fig|6666666.59337.peg.971	fig|6666666.59342.peg.6475	fig|6666666.71181.peg.50	fig|6666666.59344.peg.895	fig|6666666.59345.peg.2704	fig|6666666.59341.peg.164	fig|6666666.59347.peg.2932	fig|6666666.59346.peg.1732	fig|6666666.59348.peg.105	fig|6666666.59349.peg.445	fig|6666666.59350.peg.7721	fig|6666666.59351.peg.94	fig|6666666.59353.peg.2633	fig|6666666.59355.peg.1439	fig|6666666.59354.peg.1893
2845	Na + -translocating NADH-quinone reductase subunit D EC 1.6.5.-	fig|6666666.59329.peg.4958	fig|6666666.59330.peg.2783	fig|6666666.59331.peg.435	fig|6666666.59332.peg.2205	fig|6666666.59334.peg.884	fig|6666666.59335.peg.122	fig|6666666.59336.peg.4523	fig|6666666.59333.peg.1801	fig|6666666.59338.peg.4864	fig|6666666.59339.peg.5049	fig|6666666.59340.peg.660	fig|6666666.59337.peg.2382	fig|6666666.59342.peg.1976	fig|6666666.71181.peg.918	fig|6666666.59344.peg.5167	fig|6666666.59345.peg.2234	fig|6666666.59341.peg.2294	fig|6666666.59347.peg.2799	fig|6666666.59346.peg.2723	fig|6666666.59348.peg.1315	fig|6666666.59349.peg.304	fig|6666666.59350.peg.4834	fig|6666666.59351.peg.3928	fig|6666666.59353.peg.897	fig|6666666.59355.peg.807	fig|6666666.59354.peg.4980
3326	Transcriptional regulator, ArsR family	fig|6666666.59329.peg.2580	fig|6666666.59330.peg.1549	fig|6666666.59331.peg.729	fig|6666666.59332.peg.470	fig|6666666.59334.peg.2143	fig|6666666.59335.peg.1013	fig|6666666.59336.peg.629	fig|6666666.59333.peg.5435	fig|6666666.59338.peg.976	fig|6666666.59339.peg.2786	fig|6666666.59340.peg.1380	fig|6666666.59337.peg.1632	fig|6666666.59342.peg.1410	fig|6666666.71181.peg.6307	fig|6666666.59344.peg.756	fig|6666666.59345.peg.5487	fig|6666666.59341.peg.637	fig|6666666.59347.peg.3934	fig|6666666.59346.peg.400	fig|6666666.59348.peg.740	fig|6666666.59349.peg.2925	fig|6666666.59350.peg.3923	fig|6666666.59351.peg.4197	fig|6666666.59353.peg.384	fig|6666666.59355.peg.2526	fig|6666666.59354.peg.5759
5479	3-methyl-2-oxobutanoate hydroxymethyltransferase EC 2.1.2.11	fig|6666666.59329.peg.4157	fig|6666666.59330.peg.4040	fig|6666666.59331.peg.2464	fig|6666666.59332.peg.3812	fig|6666666.59334.peg.819	fig|6666666.59335.peg.2329	fig|6666666.59336.peg.2746	fig|6666666.59333.peg.134	fig|6666666.59338.peg.206	fig|6666666.59339.peg.4765	fig|6666666.59340.peg.1961	fig|6666666.59337.peg.620	fig|6666666.59342.peg.1576	fig|6666666.71181.peg.2844	fig|6666666.59344.peg.4434	fig|6666666.59345.peg.2407	fig|6666666.59341.peg.1555	fig|6666666.59347.peg.3964	fig|6666666.59346.peg.3820	fig|6666666.59348.peg.1695	fig|6666666.59349.peg.2473	fig|6666666.59350.peg.5737	fig|6666666.59351.peg.359	fig|6666666.59353.peg.3196	fig|6666666.59355.peg.3077	fig|6666666.59354.peg.44
3038	Phosphotransferase system, phosphocarrier protein HPr	fig|6666666.59329.peg.907	fig|6666666.59330.peg.3031	fig|6666666.59331.peg.6006	fig|6666666.59332.peg.5051	fig|6666666.59334.peg.5240	fig|6666666.59335.peg.3057	fig|6666666.59336.peg.2338	fig|6666666.59333.peg.4293	fig|6666666.59338.peg.100	fig|6666666.59339.peg.5231	fig|6666666.59340.peg.3440	fig|6666666.59337.peg.825	fig|6666666.59342.peg.111	fig|6666666.71181.peg.1578	fig|6666666.59344.peg.2007	fig|6666666.59345.peg.4393	fig|6666666.59341.peg.1632	fig|6666666.59347.peg.4444	fig|6666666.59346.peg.645	fig|6666666.59348.peg.2213	fig|6666666.59349.peg.16	fig|6666666.59350.peg.5374	fig|6666666.59351.peg.3434	fig|6666666.59353.peg.2330	fig|6666666.59355.peg.2822	fig|6666666.59354.peg.3613
1909	Oxaloacetate decarboxylase alpha chain EC 4.1.1.3	fig|6666666.59329.peg.4822	fig|6666666.59330.peg.2826	fig|6666666.59331.peg.4729	fig|6666666.59332.peg.118	fig|6666666.59334.peg.249	fig|6666666.59335.peg.5241	fig|6666666.59336.peg.1350	fig|6666666.59333.peg.5235	fig|6666666.59338.peg.58	fig|6666666.59339.peg.6442	fig|6666666.59340.peg.419	fig|6666666.59337.peg.4290	fig|6666666.59342.peg.4973	fig|6666666.71181.peg.378	fig|6666666.59344.peg.1499	fig|6666666.59345.peg.386	fig|6666666.59341.peg.1693	fig|6666666.59347.peg.3222	fig|6666666.59346.peg.5035	fig|6666666.59348.peg.4867	fig|6666666.59349.peg.2362	fig|6666666.59350.peg.3819	fig|6666666.59351.peg.1	fig|6666666.59353.peg.121	fig|6666666.59355.peg.731	fig|6666666.59354.peg.592
6514	tRNA nucleotidyltransferase EC 2.7.7.21 EC 2.7.7.25	fig|6666666.59329.peg.690	fig|6666666.59330.peg.1755	fig|6666666.59331.peg.2592	fig|6666666.59332.peg.1506	fig|6666666.59334.peg.530	fig|6666666.59335.peg.1504	fig|6666666.59336.peg.2742	fig|6666666.59333.peg.132	fig|6666666.59338.peg.2831	fig|6666666.59339.peg.4769	fig|6666666.59340.peg.2166	fig|6666666.59337.peg.1	fig|6666666.59342.peg.1571	fig|6666666.71181.peg.3014	fig|6666666.59344.peg.4440	fig|6666666.59345.peg.3840	fig|6666666.59341.peg.4834	fig|6666666.59347.peg.3130	fig|6666666.59346.peg.3822	fig|6666666.59348.peg.1698	fig|6666666.59349.peg.1676	fig|6666666.59350.peg.255	fig|6666666.59351.peg.361	fig|6666666.59353.peg.3191	fig|6666666.59355.peg.1694	fig|6666666.59354.peg.47
7547	Guanylate kinase EC 2.7.4.8	fig|6666666.59329.peg.1269	fig|6666666.59330.peg.1193	fig|6666666.59331.peg.2947	fig|6666666.59332.peg.724	fig|6666666.59334.peg.236	fig|6666666.59335.peg.4065	fig|6666666.59336.peg.833	fig|6666666.59333.peg.4058	fig|6666666.59338.peg.2939	fig|6666666.59339.peg.6251	fig|6666666.59340.peg.156	fig|6666666.59337.peg.501	fig|6666666.59342.peg.580	fig|6666666.71181.peg.2606	fig|6666666.59344.peg.925	fig|6666666.59345.peg.2648	fig|6666666.59341.peg.4958	fig|6666666.59347.peg.5198	fig|6666666.59346.peg.1386	fig|6666666.59348.peg.1928	fig|6666666.59349.peg.3646	fig|6666666.59350.peg.600	fig|6666666.59351.peg.318	fig|6666666.59353.peg.2605	fig|6666666.59355.peg.2597	fig|6666666.59354.peg.3356
6166	C3118 Thioredoxin domain-containing protein EC-YbbN	fig|6666666.59329.peg.5190	fig|6666666.59330.peg.2193	fig|6666666.59331.peg.4006	fig|6666666.59332.peg.625	fig|6666666.59334.peg.2222	fig|6666666.59335.peg.3011	fig|6666666.59336.peg.1513	fig|6666666.59333.peg.4953	fig|6666666.59338.peg.2799	fig|6666666.59339.peg.5245	fig|6666666.59340.peg.993	fig|6666666.59337.peg.5064	fig|6666666.59342.peg.1951	fig|6666666.71181.peg.3617	fig|6666666.59344.peg.5065	fig|6666666.59345.peg.4366	fig|6666666.59341.peg.4979	fig|6666666.59347.peg.4433	fig|6666666.59346.peg.2369	fig|6666666.59348.peg.3559	fig|6666666.59349.peg.3888	fig|6666666.59350.peg.453	fig|6666666.59351.peg.1373	fig|6666666.59353.peg.4052	fig|6666666.59355.peg.6056	fig|6666666.59354.peg.4386
10999	Histidinol-phosphatase EC 3.1.3.15 Imidazoleglycerol-phosphate dehydratase EC 4.2.1.19	fig|6666666.59329.peg.1011	fig|6666666.59330.peg.1504	fig|6666666.59331.peg.2983	fig|6666666.59332.peg.1812	fig|6666666.59334.peg.4498	fig|6666666.59335.peg.591	fig|6666666.59336.peg.4085	fig|6666666.59333.peg.2717	fig|6666666.59338.peg.2164	fig|6666666.59339.peg.496	fig|6666666.59340.peg.2686	fig|6666666.59337.peg.4870	fig|6666666.59342.peg.2822	fig|6666666.71181.peg.247	fig|6666666.59344.peg.309	fig|6666666.59345.peg.1305	fig|6666666.59341.peg.500	fig|6666666.59347.peg.4146	fig|6666666.59346.peg.2687	fig|6666666.59348.peg.5344	fig|6666666.59349.peg.457	fig|6666666.59350.peg.3414	fig|6666666.59351.peg.1623	fig|6666666.59353.peg.571	fig|6666666.59355.peg.55	fig|6666666.59354.peg.892
10991	3-ketoacyl-CoA thiolase EC 2.3.1.16 Acetyl-CoA acetyltransferase EC 2.3.1.9	fig|6666666.59329.peg.4093	fig|6666666.59330.peg.2101	fig|6666666.59331.peg.2764	fig|6666666.59332.peg.2665	fig|6666666.59334.peg.4776	fig|6666666.59335.peg.3383	fig|6666666.59336.peg.2061	fig|6666666.59333.peg.4077	fig|6666666.59338.peg.1241	fig|6666666.59339.peg.4623	fig|6666666.59340.peg.1536	fig|6666666.59337.peg.858	fig|6666666.59342.peg.2721	fig|6666666.71181.peg.5872	fig|6666666.59344.peg.5841	fig|6666666.59345.peg.490	fig|6666666.59341.peg.1698	fig|6666666.59347.peg.1600	fig|6666666.59346.peg.4262	fig|6666666.59348.peg.5333	fig|6666666.59349.peg.4070	fig|6666666.59350.peg.8228	fig|6666666.59351.peg.705	fig|6666666.59353.peg.5023	fig|6666666.59355.peg.572	fig|6666666.59354.peg.4950
1015	Thioredoxin	fig|6666666.59329.peg.6275	fig|6666666.59330.peg.1002	fig|6666666.59331.peg.1507	fig|6666666.59332.peg.5851	fig|6666666.59334.peg.418	fig|6666666.59335.peg.4611	fig|6666666.59336.peg.1639	fig|6666666.59333.peg.3249	fig|6666666.59338.peg.1197	fig|6666666.59339.peg.7679	fig|6666666.59340.peg.2270	fig|6666666.59337.peg.2527	fig|6666666.59342.peg.3024	fig|6666666.71181.peg.2453	fig|6666666.59344.peg.2458	fig|6666666.59345.peg.5519	fig|6666666.59341.peg.4205	fig|6666666.59347.peg.5234	fig|6666666.59346.peg.4602	fig|6666666.59348.peg.4522	fig|6666666.59349.peg.4932	fig|6666666.59350.peg.1183	fig|6666666.59351.peg.4774	fig|6666666.59353.peg.3653	fig|6666666.59355.peg.4023	fig|6666666.59354.peg.4154
9494	Cyclic AMP receptor protein	fig|6666666.59329.peg.3002	fig|6666666.59330.peg.584	fig|6666666.59331.peg.474	fig|6666666.59332.peg.3182	fig|6666666.59334.peg.1543	fig|6666666.59335.peg.3531	fig|6666666.59336.peg.4962	fig|6666666.59333.peg.2354	fig|6666666.59338.peg.1869	fig|6666666.59339.peg.8233	fig|6666666.59340.peg.3153	fig|6666666.59337.peg.358	fig|6666666.59342.peg.596	fig|6666666.71181.peg.4347	fig|6666666.59344.peg.593	fig|6666666.59345.peg.2504	fig|6666666.59341.peg.2765	fig|6666666.59347.peg.4958	fig|6666666.59346.peg.25	fig|6666666.59348.peg.4306	fig|6666666.59349.peg.837	fig|6666666.59350.peg.2423	fig|6666666.59351.peg.827	fig|6666666.59353.peg.2243	fig|6666666.59355.peg.1935	fig|6666666.59354.peg.2722
5700	Periplasmic alpha-amylase EC 3.2.1.1	fig|6666666.59329.peg.3608	fig|6666666.59330.peg.4324	fig|6666666.59331.peg.5715	fig|6666666.59332.peg.2800	fig|6666666.59334.peg.1567	fig|6666666.59335.peg.5807	fig|6666666.59336.peg.559	fig|6666666.59333.peg.1665	fig|6666666.59338.peg.6154	fig|6666666.59339.peg.6616	fig|6666666.59340.peg.2303	fig|6666666.59337.peg.3807	fig|6666666.59342.peg.5207	fig|6666666.71181.peg.642	fig|6666666.59344.peg.4630	fig|6666666.59345.peg.4985	fig|6666666.59341.peg.1756	fig|6666666.59347.peg.2916	fig|6666666.59346.peg.3912	fig|6666666.59348.peg.3067	fig|6666666.59349.peg.3577	fig|6666666.59350.peg.7963	fig|6666666.59351.peg.1583	fig|6666666.59353.peg.3008	fig|6666666.59355.peg.3538	fig|6666666.59354.peg.5854
1057	5-methyltetrahydrofolate--homocysteine methyltransferase EC 2.1.1.13	fig|6666666.59329.peg.1313	fig|6666666.59330.peg.3916	fig|6666666.59331.peg.5585	fig|6666666.59332.peg.2533	fig|6666666.59334.peg.1600	fig|6666666.59335.peg.2144	fig|6666666.59336.peg.1289	fig|6666666.59333.peg.590	fig|6666666.59338.peg.2851	fig|6666666.59339.peg.8211	fig|6666666.59340.peg.1272	fig|6666666.59337.peg.4960	fig|6666666.59342.peg.6384	fig|6666666.71181.peg.3980	fig|6666666.59344.peg.2704	fig|6666666.59345.peg.118	fig|6666666.59341.peg.4372	fig|6666666.59347.peg.1422	fig|6666666.59346.peg.1589	fig|6666666.59348.peg.2912	fig|6666666.59349.peg.3670	fig|6666666.59350.peg.8123	fig|6666666.59351.peg.1456	fig|6666666.59353.peg.2941	fig|6666666.59355.peg.2798	fig|6666666.59354.peg.1731
2400	ADP-ribose pyrophosphatase EC 3.6.1.13	fig|6666666.59329.peg.3075	fig|6666666.59330.peg.3155	fig|6666666.59331.peg.3484	fig|6666666.59332.peg.4401	fig|6666666.59334.peg.1752	fig|6666666.59335.peg.2256	fig|6666666.59336.peg.1942	fig|6666666.59333.peg.632	fig|6666666.59338.peg.5518	fig|6666666.59339.peg.2628	fig|6666666.59340.peg.796	fig|6666666.59337.peg.16	fig|6666666.59342.peg.502	fig|6666666.71181.peg.4361	fig|6666666.59344.peg.1668	fig|6666666.59345.peg.3476	fig|6666666.59341.peg.1121	fig|6666666.59347.peg.3034	fig|6666666.59346.peg.1250	fig|6666666.59348.peg.1808	fig|6666666.59349.peg.2660	fig|6666666.59350.peg.5819	fig|6666666.59351.peg.561	fig|6666666.59353.peg.4468	fig|6666666.59355.peg.4988	fig|6666666.59354.peg.4062
2159	Sodium alanine symporter	fig|6666666.59329.peg.6532	fig|6666666.59330.peg.4313	fig|6666666.59331.peg.5714	fig|6666666.59332.peg.3054	fig|6666666.59334.peg.3171	fig|6666666.59335.peg.3633	fig|6666666.59336.peg.5288	fig|6666666.59333.peg.2158	fig|6666666.59338.peg.463	fig|6666666.59339.peg.5006	fig|6666666.59340.peg.1657	fig|6666666.59337.peg.767	fig|6666666.59342.peg.3722	fig|6666666.71181.peg.432	fig|6666666.59344.peg.751	fig|6666666.59345.peg.4205	fig|6666666.59341.peg.3457	fig|6666666.59347.peg.4308	fig|6666666.59346.peg.3475	fig|6666666.59348.peg.2033	fig|6666666.59349.peg.3517	fig|6666666.59350.peg.964	fig|6666666.59351.peg.5137	fig|6666666.59353.peg.1352	fig|6666666.59355.peg.2520	fig|6666666.59354.peg.6111
510	Putative permease PerM = YfgO	fig|6666666.59329.peg.5357	fig|6666666.59330.peg.5112	fig|6666666.59331.peg.524	fig|6666666.59332.peg.1007	fig|6666666.59334.peg.3859	fig|6666666.59335.peg.1194	fig|6666666.59336.peg.1613	fig|6666666.59333.peg.4692	fig|6666666.59338.peg.1194	fig|6666666.59339.peg.4831	fig|6666666.59340.peg.2070	fig|6666666.59337.peg.3604	fig|6666666.59342.peg.3067	fig|6666666.71181.peg.1239	fig|6666666.59344.peg.174	fig|6666666.59345.peg.2157	fig|6666666.59341.peg.5200	fig|6666666.59347.peg.3978	fig|6666666.59346.peg.276	fig|6666666.59348.peg.3893	fig|6666666.59349.peg.657	fig|6666666.59350.peg.4404	fig|6666666.59351.peg.4924	fig|6666666.59353.peg.1342	fig|6666666.59355.peg.3998	fig|6666666.59354.peg.2923
7560	TonB-dependent receptor	fig|6666666.59329.peg.5232	fig|6666666.59330.peg.1186	fig|6666666.59331.peg.2120	fig|6666666.59332.peg.1040	fig|6666666.59334.peg.4900	fig|6666666.59335.peg.683	fig|6666666.59336.peg.3235	fig|6666666.59333.peg.3516	fig|6666666.59338.peg.979	fig|6666666.59339.peg.6259	fig|6666666.59340.peg.227	fig|6666666.59337.peg.4065	fig|6666666.59342.peg.4900	fig|6666666.71181.peg.3594	fig|6666666.59344.peg.4788	fig|6666666.59345.peg.737	fig|6666666.59341.peg.3172	fig|6666666.59347.peg.609	fig|6666666.59346.peg.193	fig|6666666.59348.peg.117	fig|6666666.59349.peg.3946	fig|6666666.59350.peg.882	fig|6666666.59351.peg.905	fig|6666666.59353.peg.1731	fig|6666666.59355.peg.3168	fig|6666666.59354.peg.2803
10128	Peroxiredoxin family protein glutaredoxin	fig|6666666.59329.peg.4897	fig|6666666.59330.peg.1688	fig|6666666.59331.peg.141	fig|6666666.59332.peg.2178	fig|6666666.59334.peg.3397	fig|6666666.59335.peg.2538	fig|6666666.59336.peg.1216	fig|6666666.59333.peg.1853	fig|6666666.59338.peg.2081	fig|6666666.59339.peg.3512	fig|6666666.59340.peg.1504	fig|6666666.59337.peg.1692	fig|6666666.59342.peg.187	fig|6666666.71181.peg.4022	fig|6666666.59344.peg.355	fig|6666666.59345.peg.3943	fig|6666666.59341.peg.959	fig|6666666.59347.peg.1498	fig|6666666.59346.peg.2864	fig|6666666.59348.peg.2447	fig|6666666.59349.peg.2488	fig|6666666.59350.peg.34	fig|6666666.59351.peg.2922	fig|6666666.59353.peg.2521	fig|6666666.59355.peg.2635	fig|6666666.59354.peg.65
10127	Membrane fusion component of tripartite multidrug resistance system	fig|6666666.59329.peg.2225	fig|6666666.59330.peg.4111	fig|6666666.59331.peg.1096	fig|6666666.59332.peg.2774	fig|6666666.59334.peg.411	fig|6666666.59335.peg.2251	fig|6666666.59336.peg.794	fig|6666666.59333.peg.2245	fig|6666666.59338.peg.5738	fig|6666666.59339.peg.524	fig|6666666.59340.peg.2034	fig|6666666.59337.peg.3763	fig|6666666.59342.peg.1882	fig|6666666.71181.peg.808	fig|6666666.59344.peg.2000	fig|6666666.59345.peg.4011	fig|6666666.59341.peg.1081	fig|6666666.59347.peg.3076	fig|6666666.59346.peg.3757	fig|6666666.59348.peg.1359	fig|6666666.59349.peg.368	fig|6666666.59350.peg.4069	fig|6666666.59351.peg.2382	fig|6666666.59353.peg.4362	fig|6666666.59355.peg.4905	fig|6666666.59354.peg.1256
5933	Transcriptional regulator, AsnC family	fig|6666666.59329.peg.1908	fig|6666666.59330.peg.2154	fig|6666666.59331.peg.2073	fig|6666666.59332.peg.4355	fig|6666666.59334.peg.1189	fig|6666666.59335.peg.5910	fig|6666666.59336.peg.5292	fig|6666666.59333.peg.3393	fig|6666666.59338.peg.72	fig|6666666.59339.peg.7542	fig|6666666.59340.peg.1618	fig|6666666.59337.peg.5621	fig|6666666.59342.peg.1641	fig|6666666.71181.peg.587	fig|6666666.59344.peg.4259	fig|6666666.59345.peg.519	fig|6666666.59341.peg.4147	fig|6666666.59347.peg.4568	fig|6666666.59346.peg.4653	fig|6666666.59348.peg.937	fig|6666666.59349.peg.4707	fig|6666666.59350.peg.1414	fig|6666666.59351.peg.312	fig|6666666.59353.peg.3093	fig|6666666.59355.peg.2255	fig|6666666.59354.peg.500
2090	Topoisomerase IV subunit A EC 5.99.1.-	fig|6666666.59329.peg.2740	fig|6666666.59330.peg.2315	fig|6666666.59331.peg.3191	fig|6666666.59332.peg.1428	fig|6666666.59334.peg.1399	fig|6666666.59335.peg.3443	fig|6666666.59336.peg.1582	fig|6666666.59333.peg.4631	fig|6666666.59338.peg.5290	fig|6666666.59339.peg.945	fig|6666666.59340.peg.1448	fig|6666666.59337.peg.1756	fig|6666666.59342.peg.1083	fig|6666666.71181.peg.3653	fig|6666666.59344.peg.1723	fig|6666666.59345.peg.3820	fig|6666666.59341.peg.1726	fig|6666666.59347.peg.3915	fig|6666666.59346.peg.1638	fig|6666666.59348.peg.4318	fig|6666666.59349.peg.381	fig|6666666.59350.peg.138	fig|6666666.59351.peg.937	fig|6666666.59353.peg.4929	fig|6666666.59355.peg.4973	fig|6666666.59354.peg.1759
7020	Fumarylacetoacetate hydrolase family protein	fig|6666666.59329.peg.4106	fig|6666666.59330.peg.3232	fig|6666666.59331.peg.4734	fig|6666666.59332.peg.4545	fig|6666666.59334.peg.2344	fig|6666666.59335.peg.6174	fig|6666666.59336.peg.2959	fig|6666666.59333.peg.4724	fig|6666666.59338.peg.3702	fig|6666666.59339.peg.4139	fig|6666666.59340.peg.79	fig|6666666.59337.peg.1969	fig|6666666.59342.peg.5320	fig|6666666.71181.peg.4976	fig|6666666.59344.peg.1404	fig|6666666.59345.peg.3082	fig|6666666.59341.peg.5868	fig|6666666.59347.peg.1324	fig|6666666.59346.peg.4105	fig|6666666.59348.peg.1329	fig|6666666.59349.peg.3963	fig|6666666.59350.peg.2363	fig|6666666.59351.peg.4202	fig|6666666.59353.peg.17	fig|6666666.59355.peg.610	fig|6666666.59354.peg.6077
3330	Ketol-acid reductoisomerase EC 1.1.1.86	fig|6666666.59329.peg.3747	fig|6666666.59330.peg.4115	fig|6666666.59331.peg.4019	fig|6666666.59332.peg.2596	fig|6666666.59334.peg.703	fig|6666666.59335.peg.59	fig|6666666.59336.peg.4919	fig|6666666.59333.peg.1858	fig|6666666.59338.peg.2529	fig|6666666.59339.peg.7602	fig|6666666.59340.peg.1179	fig|6666666.59337.peg.5758	fig|6666666.59342.peg.5376	fig|6666666.71181.peg.3082	fig|6666666.59344.peg.4219	fig|6666666.59345.peg.5719	fig|6666666.59341.peg.2582	fig|6666666.59347.peg.5227	fig|6666666.59346.peg.2727	fig|6666666.59348.peg.1030	fig|6666666.59349.peg.3328	fig|6666666.59350.peg.5983	fig|6666666.59351.peg.616	fig|6666666.59353.peg.4259	fig|6666666.59355.peg.4337	fig|6666666.59354.peg.4533
1038	Gamma-glutamyl phosphate reductase EC 1.2.1.41	fig|6666666.59329.peg.5361	fig|6666666.59330.peg.1063	fig|6666666.59331.peg.6149	fig|6666666.59332.peg.5765	fig|6666666.59334.peg.5617	fig|6666666.59335.peg.148	fig|6666666.59336.peg.2495	fig|6666666.59333.peg.3423	fig|6666666.59338.peg.4163	fig|6666666.59339.peg.5089	fig|6666666.59340.peg.1141	fig|6666666.59337.peg.1143	fig|6666666.59342.peg.5143	fig|6666666.71181.peg.932	fig|6666666.59344.peg.3535	fig|6666666.59345.peg.3544	fig|6666666.59341.peg.2603	fig|6666666.59347.peg.2778	fig|6666666.59346.peg.3377	fig|6666666.59348.peg.4350	fig|6666666.59349.peg.4675	fig|6666666.59350.peg.2555	fig|6666666.59351.peg.3103	fig|6666666.59353.peg.882	fig|6666666.59355.peg.822	fig|6666666.59354.peg.4238
4378	ATP-dependent Clp protease ATP-binding subunit ClpX	fig|6666666.59329.peg.4571	fig|6666666.59330.peg.295	fig|6666666.59331.peg.688	fig|6666666.59332.peg.1189	fig|6666666.59334.peg.617	fig|6666666.59335.peg.435	fig|6666666.59336.peg.4121	fig|6666666.59333.peg.2636	fig|6666666.59338.peg.2551	fig|6666666.59339.peg.3098	fig|6666666.59340.peg.26	fig|6666666.59337.peg.1025	fig|6666666.59342.peg.5125	fig|6666666.71181.peg.2053	fig|6666666.59344.peg.1067	fig|6666666.59345.peg.4256	fig|6666666.59341.peg.4140	fig|6666666.59347.peg.2657	fig|6666666.59346.peg.2662	fig|6666666.59348.peg.155	fig|6666666.59349.peg.4767	fig|6666666.59350.peg.1190	fig|6666666.59351.peg.3830	fig|6666666.59353.peg.2541	fig|6666666.59355.peg.952	fig|6666666.59354.peg.937
8665	LSU ribosomal protein L33p LSU ribosomal protein L33p, zinc-independent	fig|6666666.59329.peg.4986	fig|6666666.59330.peg.1167	fig|6666666.59331.peg.4156	fig|6666666.59332.peg.296	fig|6666666.59334.peg.185	fig|6666666.59335.peg.1995	fig|6666666.59336.peg.54	fig|6666666.59333.peg.654	fig|6666666.59338.peg.1112	fig|6666666.59339.peg.6291	fig|6666666.59340.peg.8	fig|6666666.59337.peg.472	fig|6666666.59342.peg.5883	fig|6666666.71181.peg.3655	fig|6666666.59344.peg.942	fig|6666666.59345.peg.2619	fig|6666666.59341.peg.206	fig|6666666.59347.peg.4521	fig|6666666.59346.peg.1713	fig|6666666.59348.peg.724	fig|6666666.59349.peg.113	fig|6666666.59350.peg.1403	fig|6666666.59351.peg.169	fig|6666666.59353.peg.2591	fig|6666666.59355.peg.2610	fig|6666666.59354.peg.3706
11326	Ribosome-binding factor A	fig|6666666.59329.peg.1894	fig|6666666.59330.peg.105	fig|6666666.59331.peg.2109	fig|6666666.59332.peg.3549	fig|6666666.59334.peg.777	fig|6666666.59335.peg.2099	fig|6666666.59336.peg.2425	fig|6666666.59333.peg.2324	fig|6666666.59338.peg.3435	fig|6666666.59339.peg.4897	fig|6666666.59340.peg.953	fig|6666666.59337.peg.685	fig|6666666.59342.peg.379	fig|6666666.71181.peg.4099	fig|6666666.59344.peg.2098	fig|6666666.59345.peg.2355	fig|6666666.59341.peg.2441	fig|6666666.59347.peg.3003	fig|6666666.59346.peg.300	fig|6666666.59348.peg.2155	fig|6666666.59349.peg.1435	fig|6666666.59350.peg.921	fig|6666666.59351.peg.1388	fig|6666666.59353.peg.3131	fig|6666666.59355.peg.465	fig|6666666.59354.peg.2276
8087	DNA polymerase III alpha subunit EC 2.7.7.7	fig|6666666.59329.peg.5821	fig|6666666.59330.peg.1395	fig|6666666.59331.peg.6236	fig|6666666.59332.peg.420	fig|6666666.59334.peg.357	fig|6666666.59335.peg.2667	fig|6666666.59336.peg.3535	fig|6666666.59333.peg.4891	fig|6666666.59338.peg.2677	fig|6666666.59339.peg.5128	fig|6666666.59340.peg.2602	fig|6666666.59337.peg.2660	fig|6666666.59342.peg.5542	fig|6666666.71181.peg.20	fig|6666666.59344.peg.2669	fig|6666666.59345.peg.2186	fig|6666666.59341.peg.987	fig|6666666.59347.peg.4373	fig|6666666.59346.peg.4439	fig|6666666.59348.peg.3631	fig|6666666.59349.peg.1360	fig|6666666.59350.peg.7034	fig|6666666.59351.peg.1432	fig|6666666.59353.peg.2000	fig|6666666.59355.peg.4105	fig|6666666.59354.peg.5671
6647	Chitinase EC 3.2.1.14	fig|6666666.59329.peg.2089	fig|6666666.59330.peg.4152	fig|6666666.59331.peg.1783	fig|6666666.59332.peg.5854	fig|6666666.59334.peg.745	fig|6666666.59335.peg.5696	fig|6666666.59336.peg.3586	fig|6666666.59333.peg.1795	fig|6666666.59338.peg.3322	fig|6666666.59339.peg.6596	fig|6666666.59340.peg.1287	fig|6666666.59337.peg.5157	fig|6666666.59342.peg.2639	fig|6666666.71181.peg.3203	fig|6666666.59344.peg.3502	fig|6666666.59345.peg.3292	fig|6666666.59341.peg.6115	fig|6666666.59347.peg.2373	fig|6666666.59346.peg.2843	fig|6666666.59348.peg.1117	fig|6666666.59349.peg.1473	fig|6666666.59350.peg.2117	fig|6666666.59351.peg.3335	fig|6666666.59353.peg.2949	fig|6666666.59355.peg.2491	fig|6666666.59354.peg.956
7803	Septum formation protein Maf	fig|6666666.59329.peg.708	fig|6666666.59330.peg.27	fig|6666666.59331.peg.829	fig|6666666.59332.peg.2166	fig|6666666.59334.peg.1311	fig|6666666.59335.peg.3029	fig|6666666.59336.peg.5710	fig|6666666.59333.peg.3651	fig|6666666.59338.peg.5764	fig|6666666.59339.peg.7792	fig|6666666.59340.peg.609	fig|6666666.59337.peg.812	fig|6666666.59342.peg.3381	fig|6666666.71181.peg.981	fig|6666666.59344.peg.1745	fig|6666666.59345.peg.1069	fig|6666666.59341.peg.886	fig|6666666.59347.peg.3113	fig|6666666.59346.peg.2130	fig|6666666.59348.peg.5347	fig|6666666.59349.peg.7	fig|6666666.59350.peg.5719	fig|6666666.59351.peg.667	fig|6666666.59353.peg.2295	fig|6666666.59355.peg.1571	fig|6666666.59354.peg.3167
7806	Transcriptional regulator, TetR family	fig|6666666.59329.peg.5218	fig|6666666.59330.peg.1494	fig|6666666.59331.peg.1109	fig|6666666.59332.peg.3608	fig|6666666.59334.peg.1780	fig|6666666.59335.peg.65	fig|6666666.59336.peg.2711	fig|6666666.59333.peg.3025	fig|6666666.59338.peg.4307	fig|6666666.59339.peg.7975	fig|6666666.59340.peg.322	fig|6666666.59337.peg.5258	fig|6666666.59342.peg.3170	fig|6666666.71181.peg.6137	fig|6666666.59344.peg.1267	fig|6666666.59345.peg.638	fig|6666666.59341.peg.4548	fig|6666666.59347.peg.506	fig|6666666.59346.peg.2732	fig|6666666.59348.peg.2472	fig|6666666.59349.peg.413	fig|6666666.59350.peg.2682	fig|6666666.59351.peg.1823	fig|6666666.59353.peg.3348	fig|6666666.59355.peg.3542	fig|6666666.59354.peg.1253
6399	SSU ribosomal protein S11p S14e	fig|6666666.59329.peg.731	fig|6666666.59330.peg.574	fig|6666666.59331.peg.29	fig|6666666.59332.peg.5647	fig|6666666.59334.peg.3042	fig|6666666.59335.peg.4752	fig|6666666.59336.peg.164	fig|6666666.59333.peg.386	fig|6666666.59338.peg.4738	fig|6666666.59339.peg.8288	fig|6666666.59340.peg.2222	fig|6666666.59337.peg.369	fig|6666666.59342.peg.324	fig|6666666.71181.peg.3441	fig|6666666.59344.peg.4924	fig|6666666.59345.peg.2516	fig|6666666.59341.peg.774	fig|6666666.59347.peg.4843	fig|6666666.59346.peg.869	fig|6666666.59348.peg.435	fig|6666666.59349.peg.3289	fig|6666666.59350.peg.1553	fig|6666666.59351.peg.4224	fig|6666666.59353.peg.4609	fig|6666666.59355.peg.4722	fig|6666666.59354.peg.3248
6396	Long-chain-fatty-acid--CoA ligase EC 6.2.1.3	fig|6666666.59329.peg.4545	fig|6666666.59330.peg.4574	fig|6666666.59331.peg.1685	fig|6666666.59332.peg.1141	fig|6666666.59334.peg.1464	fig|6666666.59335.peg.3824	fig|6666666.59336.peg.969	fig|6666666.59333.peg.1433	fig|6666666.59338.peg.933	fig|6666666.59339.peg.4030	fig|6666666.59340.peg.3010	fig|6666666.59337.peg.4521	fig|6666666.59342.peg.5220	fig|6666666.71181.peg.766	fig|6666666.59344.peg.5779	fig|6666666.59345.peg.4280	fig|6666666.59341.peg.3309	fig|6666666.59347.peg.2960	fig|6666666.59346.peg.4925	fig|6666666.59348.peg.1524	fig|6666666.59349.peg.3146	fig|6666666.59350.peg.3622	fig|6666666.59351.peg.5340	fig|6666666.59353.peg.3271	fig|6666666.59355.peg.335	fig|6666666.59354.peg.2355
1855	Methylated-DNA--protein-cysteine methyltransferase EC 2.1.1.63	fig|6666666.59329.peg.467	fig|6666666.59330.peg.1829	fig|6666666.59331.peg.2865	fig|6666666.59332.peg.964	fig|6666666.59334.peg.3322	fig|6666666.59335.peg.878	fig|6666666.59336.peg.5136	fig|6666666.59333.peg.4450	fig|6666666.59338.peg.2057	fig|6666666.59339.peg.3266	fig|6666666.59340.peg.2275	fig|6666666.59337.peg.190	fig|6666666.59342.peg.6155	fig|6666666.71181.peg.2070	fig|6666666.59344.peg.1045	fig|6666666.59345.peg.4520	fig|6666666.59341.peg.2344	fig|6666666.59347.peg.2552	fig|6666666.59346.peg.989	fig|6666666.59348.peg.4718	fig|6666666.59349.peg.948	fig|6666666.59350.peg.1319	fig|6666666.59351.peg.1598	fig|6666666.59353.peg.734	fig|6666666.59355.peg.971	fig|6666666.59354.peg.3046
4961	DNA-directed RNA polymerase beta subunit EC 2.7.7.6	fig|6666666.59329.peg.627	fig|6666666.59330.peg.3409	fig|6666666.59331.peg.438	fig|6666666.59332.peg.141	fig|6666666.59334.peg.1232	fig|6666666.59335.peg.5926	fig|6666666.59336.peg.1684	fig|6666666.59333.peg.4392	fig|6666666.59338.peg.2257	fig|6666666.59339.peg.8837	fig|6666666.59340.peg.1327	fig|6666666.59337.peg.4991	fig|6666666.59342.peg.366	fig|6666666.71181.peg.3369	fig|6666666.59344.peg.5461	fig|6666666.59345.peg.5653	fig|6666666.59341.peg.3794	fig|6666666.59347.peg.5397	fig|6666666.59346.peg.1130	fig|6666666.59348.peg.2725	fig|6666666.59349.peg.1141	fig|6666666.59350.peg.7464	fig|6666666.59351.peg.5243	fig|6666666.59353.peg.4454	fig|6666666.59355.peg.4574	fig|6666666.59354.peg.4828
7944	Putative deoxyribonuclease YcfH	fig|6666666.59329.peg.2097	fig|6666666.59330.peg.86	fig|6666666.59331.peg.2653	fig|6666666.59332.peg.12	fig|6666666.59334.peg.799	fig|6666666.59335.peg.3636	fig|6666666.59336.peg.4266	fig|6666666.59333.peg.2618	fig|6666666.59338.peg.609	fig|6666666.59339.peg.5010	fig|6666666.59340.peg.494	fig|6666666.59337.peg.2680	fig|6666666.59342.peg.5178	fig|6666666.71181.peg.1630	fig|6666666.59344.peg.3409	fig|6666666.59345.peg.2708	fig|6666666.59341.peg.24	fig|6666666.59347.peg.2973	fig|6666666.59346.peg.1996	fig|6666666.59348.peg.2223	fig|6666666.59349.peg.4684	fig|6666666.59350.peg.6084	fig|6666666.59351.peg.4994	fig|6666666.59353.peg.3803	fig|6666666.59355.peg.3399	fig|6666666.59354.peg.3338
7342	2',3'-cyclic-nucleotide 2'-phosphodiesterase EC 3.1.4.16	fig|6666666.59329.peg.4952	fig|6666666.59330.peg.586	fig|6666666.59331.peg.2390	fig|6666666.59332.peg.3152	fig|6666666.59334.peg.3885	fig|6666666.59335.peg.4590	fig|6666666.59336.peg.4067	fig|6666666.59333.peg.3777	fig|6666666.59338.peg.4862	fig|6666666.59339.peg.8303	fig|6666666.59340.peg.957	fig|6666666.59337.peg.5598	fig|6666666.59342.peg.1451	fig|6666666.71181.peg.3240	fig|6666666.59344.peg.5046	fig|6666666.59345.peg.2503	fig|6666666.59341.peg.5745	fig|6666666.59347.peg.4852	fig|6666666.59346.peg.2897	fig|6666666.59348.peg.425	fig|6666666.59349.peg.3211	fig|6666666.59350.peg.7936	fig|6666666.59351.peg.2765	fig|6666666.59353.peg.4064	fig|6666666.59355.peg.2732	fig|6666666.59354.peg.3003
7008	Cysteine synthase EC 2.5.1.47	fig|6666666.59329.peg.1024	fig|6666666.59330.peg.1833	fig|6666666.59331.peg.4119	fig|6666666.59332.peg.112	fig|6666666.59334.peg.3820	fig|6666666.59335.peg.3020	fig|6666666.59336.peg.5620	fig|6666666.59333.peg.4940	fig|6666666.59338.peg.2016	fig|6666666.59339.peg.4743	fig|6666666.59340.peg.3300	fig|6666666.59337.peg.904	fig|6666666.59342.peg.1559	fig|6666666.71181.peg.5158	fig|6666666.59344.peg.330	fig|6666666.59345.peg.4391	fig|6666666.59341.peg.2124	fig|6666666.59347.peg.4769	fig|6666666.59346.peg.2379	fig|6666666.59348.peg.2214	fig|6666666.59349.peg.3451	fig|6666666.59350.peg.262	fig|6666666.59351.peg.3977	fig|6666666.59353.peg.3501	fig|6666666.59355.peg.5458	fig|6666666.59354.peg.5926
7005	D-alanyl-D-alanine carboxypeptidase EC 3.4.16.4	fig|6666666.59329.peg.3466	fig|6666666.59330.peg.2033	fig|6666666.59331.peg.371	fig|6666666.59332.peg.2691	fig|6666666.59334.peg.5470	fig|6666666.59335.peg.1759	fig|6666666.59336.peg.2720	fig|6666666.59333.peg.2215	fig|6666666.59338.peg.6	fig|6666666.59339.peg.6733	fig|6666666.59340.peg.401	fig|6666666.59337.peg.2125	fig|6666666.59342.peg.3985	fig|6666666.71181.peg.5517	fig|6666666.59344.peg.4878	fig|6666666.59345.peg.3938	fig|6666666.59341.peg.1101	fig|6666666.59347.peg.3449	fig|6666666.59346.peg.4248	fig|6666666.59348.peg.853	fig|6666666.59349.peg.2767	fig|6666666.59350.peg.1947	fig|6666666.59351.peg.3620	fig|6666666.59353.peg.3717	fig|6666666.59355.peg.3732	fig|6666666.59354.peg.5940
740	Chaperone protein DnaK	fig|6666666.59329.peg.1107	fig|6666666.59330.peg.4618	fig|6666666.59331.peg.1539	fig|6666666.59332.peg.1332	fig|6666666.59334.peg.3068	fig|6666666.59335.peg.5649	fig|6666666.59336.peg.3608	fig|6666666.59333.peg.3458	fig|6666666.59338.peg.5774	fig|6666666.59339.peg.7270	fig|6666666.59340.peg.2025	fig|6666666.59337.peg.743	fig|6666666.59342.peg.3687	fig|6666666.71181.peg.426	fig|6666666.59344.peg.1327	fig|6666666.59345.peg.3571	fig|6666666.59341.peg.4640	fig|6666666.59347.peg.4331	fig|6666666.59346.peg.5154	fig|6666666.59348.peg.1373	fig|6666666.59349.peg.4425	fig|6666666.59350.peg.164	fig|6666666.59351.peg.1548	fig|6666666.59353.peg.72	fig|6666666.59355.peg.679	fig|6666666.59354.peg.4573
2371	Phosphoribosyl-AMP cyclohydrolase EC 3.5.4.19 Phosphoribosyl-ATP pyrophosphatase EC 3.6.1.31	fig|6666666.59329.peg.1015	fig|6666666.59330.peg.1508	fig|6666666.59331.peg.3901	fig|6666666.59332.peg.1808	fig|6666666.59334.peg.3969	fig|6666666.59335.peg.586	fig|6666666.59336.peg.5022	fig|6666666.59333.peg.2721	fig|6666666.59338.peg.2160	fig|6666666.59339.peg.502	fig|6666666.59340.peg.3227	fig|6666666.59337.peg.4874	fig|6666666.59342.peg.2818	fig|6666666.71181.peg.243	fig|6666666.59344.peg.304	fig|6666666.59345.peg.1301	fig|6666666.59341.peg.504	fig|6666666.59347.peg.4150	fig|6666666.59346.peg.2692	fig|6666666.59348.peg.4651	fig|6666666.59349.peg.453	fig|6666666.59350.peg.2741	fig|6666666.59351.peg.1619	fig|6666666.59353.peg.576	fig|6666666.59355.peg.60	fig|6666666.59354.peg.898
1874	Biotin-protein ligase EC 6.3.4.15 Biotin operon repressor	fig|6666666.59329.peg.2428	fig|6666666.59330.peg.4557	fig|6666666.59331.peg.3632	fig|6666666.59332.peg.3161	fig|6666666.59334.peg.2120	fig|6666666.59335.peg.413	fig|6666666.59336.peg.3398	fig|6666666.59333.peg.5076	fig|6666666.59338.peg.1496	fig|6666666.59339.peg.6359	fig|6666666.59340.peg.3083	fig|6666666.59337.peg.5511	fig|6666666.59342.peg.1707	fig|6666666.71181.peg.4965	fig|6666666.59344.peg.6194	fig|6666666.59345.peg.5711	fig|6666666.59341.peg.5748	fig|6666666.59347.peg.5030	fig|6666666.59346.peg.4267	fig|6666666.59348.peg.25	fig|6666666.59349.peg.3360	fig|6666666.59350.peg.2608	fig|6666666.59351.peg.5023	fig|6666666.59353.peg.5081	fig|6666666.59355.peg.5133	fig|6666666.59354.peg.1664
884	Ribulose-phosphate 3-epimerase EC 5.1.3.1	fig|6666666.59329.peg.319	fig|6666666.59330.peg.2639	fig|6666666.59331.peg.4272	fig|6666666.59332.peg.3496	fig|6666666.59334.peg.4996	fig|6666666.59335.peg.2481	fig|6666666.59336.peg.593	fig|6666666.59333.peg.892	fig|6666666.59338.peg.3574	fig|6666666.59339.peg.8710	fig|6666666.59340.peg.70	fig|6666666.59337.peg.1705	fig|6666666.59342.peg.1890	fig|6666666.71181.peg.1828	fig|6666666.59344.peg.3070	fig|6666666.59345.peg.5377	fig|6666666.59341.peg.4076	fig|6666666.59347.peg.4948	fig|6666666.59346.peg.2353	fig|6666666.59348.peg.1027	fig|6666666.59349.peg.534	fig|6666666.59350.peg.985	fig|6666666.59351.peg.3857	fig|6666666.59353.peg.2222	fig|6666666.59355.peg.1916	fig|6666666.59354.peg.3568
6868	Imidazole glycerol phosphate synthase cyclase subunit EC 4.1.3.-	fig|6666666.59329.peg.1014	fig|6666666.59330.peg.1507	fig|6666666.59331.peg.4927	fig|6666666.59332.peg.1810	fig|6666666.59334.peg.3966	fig|6666666.59335.peg.588	fig|6666666.59336.peg.4089	fig|6666666.59333.peg.2720	fig|6666666.59338.peg.2161	fig|6666666.59339.peg.499	fig|6666666.59340.peg.1345	fig|6666666.59337.peg.4873	fig|6666666.59342.peg.2820	fig|6666666.71181.peg.244	fig|6666666.59344.peg.307	fig|6666666.59345.peg.1302	fig|6666666.59341.peg.502	fig|6666666.59347.peg.4149	fig|6666666.59346.peg.2690	fig|6666666.59348.peg.4650	fig|6666666.59349.peg.455	fig|6666666.59350.peg.2742	fig|6666666.59351.peg.1620	fig|6666666.59353.peg.575	fig|6666666.59355.peg.59	fig|6666666.59354.peg.896
9888	Apolipoprotein N-acyltransferase EC 2.3.1.- Copper homeostasis protein CutE	fig|6666666.59329.peg.2172	fig|6666666.59330.peg.4038	fig|6666666.59331.peg.1658	fig|6666666.59332.peg.4719	fig|6666666.59334.peg.3144	fig|6666666.59335.peg.1747	fig|6666666.59336.peg.2830	fig|6666666.59333.peg.2143	fig|6666666.59338.peg.2015	fig|6666666.59339.peg.5217	fig|6666666.59340.peg.2107	fig|6666666.59337.peg.1080	fig|6666666.59342.peg.1138	fig|6666666.71181.peg.3212	fig|6666666.59344.peg.4511	fig|6666666.59345.peg.3487	fig|6666666.59341.peg.4505	fig|6666666.59347.peg.4447	fig|6666666.59346.peg.2955	fig|6666666.59348.peg.1290	fig|6666666.59349.peg.4516	fig|6666666.59350.peg.573	fig|6666666.59351.peg.4675	fig|6666666.59353.peg.2034	fig|6666666.59355.peg.4441	fig|6666666.59354.peg.3234
665	Beta-ketoadipate enol-lactone hydrolase EC 3.1.1.24	fig|6666666.59329.peg.3411	fig|6666666.59330.peg.432	fig|6666666.59331.peg.2744	fig|6666666.59332.peg.943	fig|6666666.59334.peg.5618	fig|6666666.59335.peg.1648	fig|6666666.59336.peg.3819	fig|6666666.59333.peg.2547	fig|6666666.59338.peg.5909	fig|6666666.59339.peg.1639	fig|6666666.59340.peg.1743	fig|6666666.59337.peg.4261	fig|6666666.59342.peg.411	fig|6666666.71181.peg.1357	fig|6666666.59344.peg.6202	fig|6666666.59345.peg.2662	fig|6666666.59341.peg.701	fig|6666666.59347.peg.2383	fig|6666666.59346.peg.1479	fig|6666666.59348.peg.1058	fig|6666666.59349.peg.1385	fig|6666666.59350.peg.551	fig|6666666.59351.peg.4363	fig|6666666.59353.peg.2059	fig|6666666.59355.peg.3057	fig|6666666.59354.peg.4093
8433	Cytochrome c oxidase polypeptide I EC 1.9.3.1	fig|6666666.59329.peg.3772	fig|6666666.59330.peg.2617	fig|6666666.59331.peg.2216	fig|6666666.59332.peg.5535	fig|6666666.59334.peg.4527	fig|6666666.59335.peg.2873	fig|6666666.59336.peg.3128	fig|6666666.59333.peg.5066	fig|6666666.59338.peg.1543	fig|6666666.59339.peg.6640	fig|6666666.59340.peg.3369	fig|6666666.59337.peg.5085	fig|6666666.59342.peg.1726	fig|6666666.71181.peg.2044	fig|6666666.59344.peg.1077	fig|6666666.59345.peg.5614	fig|6666666.59341.peg.4657	fig|6666666.59347.peg.1553	fig|6666666.59346.peg.1536	fig|6666666.59348.peg.1401	fig|6666666.59349.peg.631	fig|6666666.59350.peg.6617	fig|6666666.59351.peg.4388	fig|6666666.59353.peg.761	fig|6666666.59355.peg.5540	fig|6666666.59354.peg.2412
8437	Acetate kinase EC 2.7.2.1	fig|6666666.59329.peg.5571	fig|6666666.59330.peg.3527	fig|6666666.59331.peg.1708	fig|6666666.59332.peg.1743	fig|6666666.59334.peg.1652	fig|6666666.59335.peg.1294	fig|6666666.59336.peg.6566	fig|6666666.59333.peg.4772	fig|6666666.59338.peg.3066	fig|6666666.59339.peg.3422	fig|6666666.59340.peg.2185	fig|6666666.59337.peg.1442	fig|6666666.59342.peg.5570	fig|6666666.71181.peg.552	fig|6666666.59344.peg.1914	fig|6666666.59345.peg.1099	fig|6666666.59341.peg.3138	fig|6666666.59347.peg.1215	fig|6666666.59346.peg.547	fig|6666666.59348.peg.4445	fig|6666666.59349.peg.2951	fig|6666666.59350.peg.1337	fig|6666666.59351.peg.2822	fig|6666666.59353.peg.1182	fig|6666666.59355.peg.293	fig|6666666.59354.peg.4252
9821	ATP synthase delta chain EC 3.6.3.14	fig|6666666.59329.peg.3123	fig|6666666.59330.peg.608	fig|6666666.59331.peg.403	fig|6666666.59332.peg.102	fig|6666666.59334.peg.2496	fig|6666666.59335.peg.795	fig|6666666.59336.peg.31	fig|6666666.59333.peg.26	fig|6666666.59338.peg.4018	fig|6666666.59339.peg.2292	fig|6666666.59340.peg.1172	fig|6666666.59337.peg.893	fig|6666666.59342.peg.1199	fig|6666666.71181.peg.595	fig|6666666.59344.peg.4268	fig|6666666.59345.peg.4962	fig|6666666.59341.peg.2138	fig|6666666.59347.peg.2036	fig|6666666.59346.peg.1406	fig|6666666.59348.peg.335	fig|6666666.59349.peg.1033	fig|6666666.59350.peg.1833	fig|6666666.59351.peg.5356	fig|6666666.59353.peg.3085	fig|6666666.59355.peg.2263	fig|6666666.59354.peg.1155
5971	Putative regulator protein	fig|6666666.59329.peg.4298	fig|6666666.59330.peg.3156	fig|6666666.59331.peg.2917	fig|6666666.59332.peg.3596	fig|6666666.59334.peg.680	fig|6666666.59335.peg.1052	fig|6666666.59336.peg.4199	fig|6666666.59333.peg.5589	fig|6666666.59338.peg.2766	fig|6666666.59339.peg.4370	fig|6666666.59340.peg.973	fig|6666666.59337.peg.1168	fig|6666666.59342.peg.6251	fig|6666666.71181.peg.584	fig|6666666.59344.peg.4256	fig|6666666.59345.peg.5643	fig|6666666.59341.peg.3282	fig|6666666.59347.peg.1233	fig|6666666.59346.peg.4516	fig|6666666.59348.peg.2804	fig|6666666.59349.peg.4069	fig|6666666.59350.peg.345	fig|6666666.59351.peg.703	fig|6666666.59353.peg.3096	fig|6666666.59355.peg.2252	fig|6666666.59354.peg.5242
5974	Predicted hydrolase of the metallo-beta-lactamase superfamily, clustered with KDO2-Lipid A biosynthesis genes	fig|6666666.59329.peg.3944	fig|6666666.59330.peg.1253	fig|6666666.59331.peg.4904	fig|6666666.59332.peg.4088	fig|6666666.59334.peg.5130	fig|6666666.59335.peg.2834	fig|6666666.59336.peg.4613	fig|6666666.59333.peg.1828	fig|6666666.59338.peg.2930	fig|6666666.59339.peg.3468	fig|6666666.59340.peg.489	fig|6666666.59337.peg.2197	fig|6666666.59342.peg.5661	fig|6666666.71181.peg.3169	fig|6666666.59344.peg.2798	fig|6666666.59345.peg.1592	fig|6666666.59341.peg.1850	fig|6666666.59347.peg.4103	fig|6666666.59346.peg.137	fig|6666666.59348.peg.4298	fig|6666666.59349.peg.2507	fig|6666666.59350.peg.4294	fig|6666666.59351.peg.3710	fig|6666666.59353.peg.1649	fig|6666666.59355.peg.1072	fig|6666666.59354.peg.2890
10264	LSU ribosomal protein L2p L8e	fig|6666666.59329.peg.6291	fig|6666666.59330.peg.553	fig|6666666.59331.peg.49	fig|6666666.59332.peg.3798	fig|6666666.59334.peg.1484	fig|6666666.59335.peg.4346	fig|6666666.59336.peg.144	fig|6666666.59333.peg.365	fig|6666666.59338.peg.1390	fig|6666666.59339.peg.8267	fig|6666666.59340.peg.54	fig|6666666.59337.peg.389	fig|6666666.59342.peg.303	fig|6666666.71181.peg.3457	fig|6666666.59344.peg.4940	fig|6666666.59345.peg.2537	fig|6666666.59341.peg.2497	fig|6666666.59347.peg.4822	fig|6666666.59346.peg.849	fig|6666666.59348.peg.413	fig|6666666.59349.peg.1097	fig|6666666.59350.peg.6236	fig|6666666.59351.peg.4815	fig|6666666.59353.peg.4593	fig|6666666.59355.peg.4738	fig|6666666.59354.peg.1748
10267	Polysaccharide export lipoprotein Wza	fig|6666666.59329.peg.548	fig|6666666.59330.peg.3964	fig|6666666.59331.peg.5639	fig|6666666.59332.peg.2136	fig|6666666.59334.peg.2791	fig|6666666.59335.peg.6096	fig|6666666.59336.peg.1102	fig|6666666.59333.peg.993	fig|6666666.59338.peg.1230	fig|6666666.59339.peg.4160	fig|6666666.59340.peg.1507	fig|6666666.59337.peg.3011	fig|6666666.59342.peg.2163	fig|6666666.71181.peg.3054	fig|6666666.59344.peg.264	fig|6666666.59345.peg.627	fig|6666666.59341.peg.742	fig|6666666.59347.peg.5169	fig|6666666.59346.peg.1749	fig|6666666.59348.peg.4200	fig|6666666.59349.peg.265	fig|6666666.59350.peg.5782	fig|6666666.59351.peg.228	fig|6666666.59353.peg.607	fig|6666666.59355.peg.89	fig|6666666.59354.peg.841
10853	Protein export cytoplasm protein SecA ATPase RNA helicase TC 3.A.5.1.1	fig|6666666.59329.peg.1365	fig|6666666.59330.peg.1285	fig|6666666.59331.peg.5542	fig|6666666.59332.peg.3773	fig|6666666.59334.peg.4056	fig|6666666.59335.peg.823	fig|6666666.59336.peg.959	fig|6666666.59333.peg.4205	fig|6666666.59338.peg.3157	fig|6666666.59339.peg.4982	fig|6666666.59340.peg.1284	fig|6666666.59337.peg.57	fig|6666666.59342.peg.3392	fig|6666666.71181.peg.1971	fig|6666666.59344.peg.1469	fig|6666666.59345.peg.3785	fig|6666666.59341.peg.3129	fig|6666666.59347.peg.4007	fig|6666666.59346.peg.1248	fig|6666666.59348.peg.254	fig|6666666.59349.peg.2994	fig|6666666.59350.peg.4538	fig|6666666.59351.peg.220	fig|6666666.59353.peg.148	fig|6666666.59355.peg.757	fig|6666666.59354.peg.5700
10707	LSU ribosomal protein L11p L12e	fig|6666666.59329.peg.623	fig|6666666.59330.peg.3405	fig|6666666.59331.peg.2753	fig|6666666.59332.peg.2886	fig|6666666.59334.peg.2474	fig|6666666.59335.peg.5626	fig|6666666.59336.peg.1680	fig|6666666.59333.peg.4396	fig|6666666.59338.peg.3289	fig|6666666.59339.peg.8847	fig|6666666.59340.peg.1352	fig|6666666.59337.peg.4986	fig|6666666.59342.peg.370	fig|6666666.71181.peg.5018	fig|6666666.59344.peg.5465	fig|6666666.59345.peg.5657	fig|6666666.59341.peg.5591	fig|6666666.59347.peg.5401	fig|6666666.59346.peg.4096	fig|6666666.59348.peg.5465	fig|6666666.59349.peg.1145	fig|6666666.59350.peg.3786	fig|6666666.59351.peg.5239	fig|6666666.59353.peg.4449	fig|6666666.59355.peg.4578	fig|6666666.59354.peg.4537
1795	ABC transporter, ATP-binding protein	fig|6666666.59329.peg.1802	fig|6666666.59330.peg.685	fig|6666666.59331.peg.2939	fig|6666666.59332.peg.825	fig|6666666.59334.peg.4909	fig|6666666.59335.peg.2652	fig|6666666.59336.peg.846	fig|6666666.59333.peg.3179	fig|6666666.59338.peg.1752	fig|6666666.59339.peg.547	fig|6666666.59340.peg.3457	fig|6666666.59337.peg.223	fig|6666666.59342.peg.1837	fig|6666666.71181.peg.4915	fig|6666666.59344.peg.3157	fig|6666666.59345.peg.672	fig|6666666.59341.peg.610	fig|6666666.59347.peg.142	fig|6666666.59346.peg.3836	fig|6666666.59348.peg.776	fig|6666666.59349.peg.4879	fig|6666666.59350.peg.6821	fig|6666666.59351.peg.4049	fig|6666666.59353.peg.3020	fig|6666666.59355.peg.5907	fig|6666666.59354.peg.981
3094	Alanyl-tRNA synthetase EC 6.1.1.7	fig|6666666.59329.peg.2803	fig|6666666.59330.peg.4217	fig|6666666.59331.peg.2089	fig|6666666.59332.peg.2078	fig|6666666.59334.peg.284	fig|6666666.59335.peg.264	fig|6666666.59336.peg.5563	fig|6666666.59333.peg.1723	fig|6666666.59338.peg.758	fig|6666666.59339.peg.8113	fig|6666666.59340.peg.1261	fig|6666666.59337.peg.5447	fig|6666666.59342.peg.3842	fig|6666666.71181.peg.3469	fig|6666666.59344.peg.2167	fig|6666666.59345.peg.5080	fig|6666666.59341.peg.4217	fig|6666666.59347.peg.3226	fig|6666666.59346.peg.4972	fig|6666666.59348.peg.1343	fig|6666666.59349.peg.1831	fig|6666666.59350.peg.7458	fig|6666666.59351.peg.5264	fig|6666666.59353.peg.232	fig|6666666.59355.peg.3003	fig|6666666.59354.peg.597
4104	Diaminobutyrate--2-oxoglutarate aminotransferase EC 2.6.1.76	fig|6666666.59329.peg.5627	fig|6666666.59330.peg.2944	fig|6666666.59331.peg.1966	fig|6666666.59332.peg.1010	fig|6666666.59334.peg.3858	fig|6666666.59335.peg.617	fig|6666666.59336.peg.278	fig|6666666.59333.peg.4579	fig|6666666.59338.peg.3041	fig|6666666.59339.peg.930	fig|6666666.59340.peg.1323	fig|6666666.59337.peg.2248	fig|6666666.59342.peg.4253	fig|6666666.71181.peg.5664	fig|6666666.59344.peg.3783	fig|6666666.59345.peg.4189	fig|6666666.59341.peg.355	fig|6666666.59347.peg.4954	fig|6666666.59346.peg.1062	fig|6666666.59348.peg.3473	fig|6666666.59349.peg.1622	fig|6666666.59350.peg.3861	fig|6666666.59351.peg.4297	fig|6666666.59353.peg.3309	fig|6666666.59355.peg.3144	fig|6666666.59354.peg.5688
3892	Lactoylglutathione lyase EC 4.4.1.5	fig|6666666.59329.peg.1849	fig|6666666.59330.peg.1228	fig|6666666.59331.peg.3724	fig|6666666.59332.peg.2569	fig|6666666.59334.peg.4176	fig|6666666.59335.peg.881	fig|6666666.59336.peg.5573	fig|6666666.59333.peg.4812	fig|6666666.59338.peg.4297	fig|6666666.59339.peg.51	fig|6666666.59340.peg.506	fig|6666666.59337.peg.4414	fig|6666666.59342.peg.1217	fig|6666666.71181.peg.2542	fig|6666666.59344.peg.3512	fig|6666666.59345.peg.3431	fig|6666666.59341.peg.2708	fig|6666666.59347.peg.5386	fig|6666666.59346.peg.4766	fig|6666666.59348.peg.85	fig|6666666.59349.peg.3589	fig|6666666.59350.peg.3808	fig|6666666.59351.peg.309	fig|6666666.59353.peg.1373	fig|6666666.59355.peg.2500	fig|6666666.59354.peg.5151
3891	UDP-N-acetylmuramoylalanyl-D-glutamate--2,6-diaminopimelate ligase EC 6.3.2.13	fig|6666666.59329.peg.2025	fig|6666666.59330.peg.1272	fig|6666666.59331.peg.3955	fig|6666666.59332.peg.3001	fig|6666666.59334.peg.5059	fig|6666666.59335.peg.835	fig|6666666.59336.peg.705	fig|6666666.59333.peg.571	fig|6666666.59338.peg.2626	fig|6666666.59339.peg.7730	fig|6666666.59340.peg.1191	fig|6666666.59337.peg.50	fig|6666666.59342.peg.3698	fig|6666666.71181.peg.1985	fig|6666666.59344.peg.1484	fig|6666666.59345.peg.3791	fig|6666666.59341.peg.1355	fig|6666666.59347.peg.4873	fig|6666666.59346.peg.653	fig|6666666.59348.peg.4024	fig|6666666.59349.peg.2981	fig|6666666.59350.peg.1039	fig|6666666.59351.peg.210	fig|6666666.59353.peg.136	fig|6666666.59355.peg.743	fig|6666666.59354.peg.3663
7389	Uroporphyrinogen III decarboxylase EC 4.1.1.37	fig|6666666.59329.peg.676	fig|6666666.59330.peg.3769	fig|6666666.59331.peg.3351	fig|6666666.59332.peg.137	fig|6666666.59334.peg.5292	fig|6666666.59335.peg.1946	fig|6666666.59336.peg.3842	fig|6666666.59333.peg.2188	fig|6666666.59338.peg.3035	fig|6666666.59339.peg.8831	fig|6666666.59340.peg.794	fig|6666666.59337.peg.4511	fig|6666666.59342.peg.4046	fig|6666666.71181.peg.3354	fig|6666666.59344.peg.5682	fig|6666666.59345.peg.5688	fig|6666666.59341.peg.1731	fig|6666666.59347.peg.5393	fig|6666666.59346.peg.1136	fig|6666666.59348.peg.1971	fig|6666666.59349.peg.3366	fig|6666666.59350.peg.4033	fig|6666666.59351.peg.4184	fig|6666666.59353.peg.4469	fig|6666666.59355.peg.4558	fig|6666666.59354.peg.1670
1452	Electron transport complex protein RnfA	fig|6666666.59329.peg.5221	fig|6666666.59330.peg.4049	fig|6666666.59331.peg.4891	fig|6666666.59332.peg.5656	fig|6666666.59334.peg.885	fig|6666666.59335.peg.890	fig|6666666.59336.peg.1328	fig|6666666.59333.peg.1802	fig|6666666.59338.peg.1623	fig|6666666.59339.peg.62	fig|6666666.59340.peg.659	fig|6666666.59337.peg.5096	fig|6666666.59342.peg.1805	fig|6666666.71181.peg.919	fig|6666666.59344.peg.5166	fig|6666666.59345.peg.1121	fig|6666666.59341.peg.2295	fig|6666666.59347.peg.5164	fig|6666666.59346.peg.5090	fig|6666666.59348.peg.1316	fig|6666666.59349.peg.303	fig|6666666.59350.peg.4833	fig|6666666.59351.peg.5079	fig|6666666.59353.peg.3999	fig|6666666.59355.peg.3916	fig|6666666.59354.peg.4979
3562	LSU ribosomal protein L5p L11e	fig|6666666.59329.peg.721	fig|6666666.59330.peg.562	fig|6666666.59331.peg.40	fig|6666666.59332.peg.2147	fig|6666666.59334.peg.1493	fig|6666666.59335.peg.4355	fig|6666666.59336.peg.154	fig|6666666.59333.peg.374	fig|6666666.59338.peg.1381	fig|6666666.59339.peg.8275	fig|6666666.59340.peg.64	fig|6666666.59337.peg.380	fig|6666666.59342.peg.312	fig|6666666.71181.peg.3448	fig|6666666.59344.peg.4931	fig|6666666.59345.peg.2527	fig|6666666.59341.peg.2506	fig|6666666.59347.peg.4831	fig|6666666.59346.peg.858	fig|6666666.59348.peg.1768	fig|6666666.59349.peg.3278	fig|6666666.59350.peg.3185	fig|6666666.59351.peg.4212	fig|6666666.59353.peg.4602	fig|6666666.59355.peg.4729	fig|6666666.59354.peg.3851
4678	Signal peptidase I EC 3.4.21.89	fig|6666666.59329.peg.502	fig|6666666.59330.peg.384	fig|6666666.59331.peg.5760	fig|6666666.59332.peg.729	fig|6666666.59334.peg.1877	fig|6666666.59335.peg.1488	fig|6666666.59336.peg.2101	fig|6666666.59333.peg.2808	fig|6666666.59338.peg.1514	fig|6666666.59339.peg.7369	fig|6666666.59340.peg.850	fig|6666666.59337.peg.564	fig|6666666.59342.peg.4453	fig|6666666.71181.peg.1424	fig|6666666.59344.peg.1565	fig|6666666.59345.peg.5054	fig|6666666.59341.peg.5368	fig|6666666.59347.peg.3177	fig|6666666.59346.peg.333	fig|6666666.59348.peg.650	fig|6666666.59349.peg.4317	fig|6666666.59350.peg.1613	fig|6666666.59351.peg.599	fig|6666666.59353.peg.2652	fig|6666666.59355.peg.1830	fig|6666666.59354.peg.2816
3377	Phosphate ABC transporter, periplasmic phosphate-binding protein PstS TC 3.A.1.7.1	fig|6666666.59329.peg.4009	fig|6666666.59330.peg.3808	fig|6666666.59331.peg.1050	fig|6666666.59332.peg.1269	fig|6666666.59334.peg.4029	fig|6666666.59335.peg.2531	fig|6666666.59336.peg.4849	fig|6666666.59333.peg.2087	fig|6666666.59338.peg.5535	fig|6666666.59339.peg.2361	fig|6666666.59340.peg.345	fig|6666666.59337.peg.1435	fig|6666666.59342.peg.2532	fig|6666666.71181.peg.603	fig|6666666.59344.peg.1121	fig|6666666.59345.peg.2767	fig|6666666.59341.peg.2995	fig|6666666.59347.peg.1270	fig|6666666.59346.peg.4483	fig|6666666.59348.peg.863	fig|6666666.59349.peg.2999	fig|6666666.59350.peg.605	fig|6666666.59351.peg.356	fig|6666666.59353.peg.798	fig|6666666.59355.peg.908	fig|6666666.59354.peg.37
6822	Transcriptional regulator, RpiR family	fig|6666666.59329.peg.6149	fig|6666666.59330.peg.1907	fig|6666666.59331.peg.2516	fig|6666666.59332.peg.790	fig|6666666.59334.peg.4286	fig|6666666.59335.peg.2936	fig|6666666.59336.peg.1219	fig|6666666.59333.peg.1610	fig|6666666.59338.peg.4317	fig|6666666.59339.peg.5341	fig|6666666.59340.peg.3408	fig|6666666.59337.peg.254	fig|6666666.59342.peg.190	fig|6666666.71181.peg.1931	fig|6666666.59344.peg.1574	fig|6666666.59345.peg.5246	fig|6666666.59341.peg.2538	fig|6666666.59347.peg.1980	fig|6666666.59346.peg.5319	fig|6666666.59348.peg.388	fig|6666666.59349.peg.4090	fig|6666666.59350.peg.3945	fig|6666666.59351.peg.5250	fig|6666666.59353.peg.1603	fig|6666666.59355.peg.2028	fig|6666666.59354.peg.3977
8219	Arylsulfatase EC 3.1.6.1	fig|6666666.59329.peg.4335	fig|6666666.59330.peg.2131	fig|6666666.59331.peg.5432	fig|6666666.59332.peg.3253	fig|6666666.59334.peg.4396	fig|6666666.59335.peg.1426	fig|6666666.59336.peg.5491	fig|6666666.59333.peg.5344	fig|6666666.59338.peg.3335	fig|6666666.59339.peg.215	fig|6666666.59340.peg.2976	fig|6666666.59337.peg.1855	fig|6666666.59342.peg.5292	fig|6666666.71181.peg.492	fig|6666666.59344.peg.1704	fig|6666666.59345.peg.1017	fig|6666666.59341.peg.2556	fig|6666666.59347.peg.3873	fig|6666666.59346.peg.4166	fig|6666666.59348.peg.2362	fig|6666666.59349.peg.4949	fig|6666666.59350.peg.1007	fig|6666666.59351.peg.5177	fig|6666666.59353.peg.1119	fig|6666666.59355.peg.5482	fig|6666666.59354.peg.608
1997	UDP-4-amino-4-deoxy-L-arabinose--oxoglutarate aminotransferase EC 2.6.1.-	fig|6666666.59329.peg.562	fig|6666666.59330.peg.4934	fig|6666666.59331.peg.2312	fig|6666666.59332.peg.3370	fig|6666666.59334.peg.1778	fig|6666666.59335.peg.490	fig|6666666.59336.peg.90	fig|6666666.59333.peg.1395	fig|6666666.59338.peg.155	fig|6666666.59339.peg.719	fig|6666666.59340.peg.2906	fig|6666666.59337.peg.458	fig|6666666.59342.peg.177	fig|6666666.71181.peg.2446	fig|6666666.59344.peg.793	fig|6666666.59345.peg.2607	fig|6666666.59341.peg.2064	fig|6666666.59347.peg.2352	fig|6666666.59346.peg.1699	fig|6666666.59348.peg.1044	fig|6666666.59349.peg.275	fig|6666666.59350.peg.3092	fig|6666666.59351.peg.2009	fig|6666666.59353.peg.1314	fig|6666666.59355.peg.5402	fig|6666666.59354.peg.864
1513	Uroporphyrinogen-III methyltransferase EC 2.1.1.107	fig|6666666.59329.peg.2913	fig|6666666.59330.peg.4805	fig|6666666.59331.peg.3627	fig|6666666.59332.peg.5006	fig|6666666.59334.peg.5120	fig|6666666.59335.peg.5310	fig|6666666.59336.peg.3918	fig|6666666.59333.peg.5483	fig|6666666.59338.peg.1786	fig|6666666.59339.peg.4676	fig|6666666.59340.peg.1359	fig|6666666.59337.peg.1187	fig|6666666.59342.peg.1631	fig|6666666.71181.peg.6301	fig|6666666.59344.peg.3073	fig|6666666.59345.peg.2502	fig|6666666.59341.peg.4212	fig|6666666.59347.peg.1902	fig|6666666.59346.peg.4992	fig|6666666.59348.peg.529	fig|6666666.59349.peg.1150	fig|6666666.59350.peg.1512	fig|6666666.59351.peg.5234	fig|6666666.59353.peg.5095	fig|6666666.59355.peg.2968	fig|6666666.59354.peg.2131
10446	Isocitrate lyase EC 4.1.3.1	fig|6666666.59329.peg.1841	fig|6666666.59330.peg.4918	fig|6666666.59331.peg.2351	fig|6666666.59332.peg.911	fig|6666666.59334.peg.3034	fig|6666666.59335.peg.3344	fig|6666666.59336.peg.3699	fig|6666666.59333.peg.362	fig|6666666.59338.peg.3145	fig|6666666.59339.peg.4016	fig|6666666.59340.peg.1356	fig|6666666.59337.peg.5690	fig|6666666.59342.peg.5972	fig|6666666.71181.peg.4893	fig|6666666.59344.peg.2692	fig|6666666.59345.peg.3665	fig|6666666.59341.peg.4868	fig|6666666.59347.peg.1616	fig|6666666.59346.peg.4398	fig|6666666.59348.peg.4810	fig|6666666.59349.peg.1499	fig|6666666.59350.peg.7512	fig|6666666.59351.peg.2934	fig|6666666.59353.peg.3034	fig|6666666.59355.peg.208	fig|6666666.59354.peg.1141
980	Bifunctional protein zinc-containing alcohol dehydrogenase; quinone oxidoreductase NADPH quinone reductase EC 1.1.1.- ; Similar to arginate lyase	fig|6666666.59329.peg.4312	fig|6666666.59330.peg.3491	fig|6666666.59331.peg.2969	fig|6666666.59332.peg.1567	fig|6666666.59334.peg.3425	fig|6666666.59335.peg.4370	fig|6666666.59336.peg.2578	fig|6666666.59333.peg.5584	fig|6666666.59338.peg.441	fig|6666666.59339.peg.8058	fig|6666666.59340.peg.1794	fig|6666666.59337.peg.1917	fig|6666666.59342.peg.3009	fig|6666666.71181.peg.2257	fig|6666666.59344.peg.2248	fig|6666666.59345.peg.586	fig|6666666.59341.peg.4043	fig|6666666.59347.peg.578	fig|6666666.59346.peg.2479	fig|6666666.59348.peg.3383	fig|6666666.59349.peg.3181	fig|6666666.59350.peg.8069	fig|6666666.59351.peg.188	fig|6666666.59353.peg.4966	fig|6666666.59355.peg.654	fig|6666666.59354.peg.2867
9085	Maltose maltodextrin ABC transporter, substrate binding periplasmic protein MalE	fig|6666666.59329.peg.6013	fig|6666666.59330.peg.3592	fig|6666666.59331.peg.2661	fig|6666666.59332.peg.2799	fig|6666666.59334.peg.3469	fig|6666666.59335.peg.3279	fig|6666666.59336.peg.1418	fig|6666666.59333.peg.997	fig|6666666.59338.peg.752	fig|6666666.59339.peg.3077	fig|6666666.59340.peg.1982	fig|6666666.59337.peg.2427	fig|6666666.59342.peg.1363	fig|6666666.71181.peg.5327	fig|6666666.59344.peg.2727	fig|6666666.59345.peg.623	fig|6666666.59341.peg.1969	fig|6666666.59347.peg.1474	fig|6666666.59346.peg.3319	fig|6666666.59348.peg.5005	fig|6666666.59349.peg.2259	fig|6666666.59350.peg.6539	fig|6666666.59351.peg.4777	fig|6666666.59353.peg.4147	fig|6666666.59355.peg.4268	fig|6666666.59354.peg.3659
2675	Cytochrome c-type biogenesis protein CcmG DsbE, thiol disulfide oxidoreductase	fig|6666666.59329.peg.2320	fig|6666666.59330.peg.4681	fig|6666666.59331.peg.3378	fig|6666666.59332.peg.6220	fig|6666666.59334.peg.2352	fig|6666666.59335.peg.1252	fig|6666666.59336.peg.5842	fig|6666666.59333.peg.2598	fig|6666666.59338.peg.2228	fig|6666666.59339.peg.3033	fig|6666666.59340.peg.1899	fig|6666666.59337.peg.4225	fig|6666666.59342.peg.5807	fig|6666666.71181.peg.1525	fig|6666666.59344.peg.4984	fig|6666666.59345.peg.5309	fig|6666666.59341.peg.3751	fig|6666666.59347.peg.5095	fig|6666666.59346.peg.2156	fig|6666666.59348.peg.3289	fig|6666666.59349.peg.177	fig|6666666.59350.peg.3264	fig|6666666.59351.peg.2089	fig|6666666.59353.peg.4871	fig|6666666.59355.peg.217	fig|6666666.59354.peg.1187
1167	FIG000988 Predicted permease	fig|6666666.59329.peg.6500	fig|6666666.59330.peg.2442	fig|6666666.59331.peg.2648	fig|6666666.59332.peg.2096	fig|6666666.59334.peg.5325	fig|6666666.59335.peg.255	fig|6666666.59336.peg.490	fig|6666666.59333.peg.2987	fig|6666666.59338.peg.5010	fig|6666666.59339.peg.8136	fig|6666666.59340.peg.1736	fig|6666666.59337.peg.4785	fig|6666666.59342.peg.4154	fig|6666666.71181.peg.2977	fig|6666666.59344.peg.3978	fig|6666666.59345.peg.4832	fig|6666666.59341.peg.1441	fig|6666666.59347.peg.3259	fig|6666666.59346.peg.1664	fig|6666666.59348.peg.1099	fig|6666666.59349.peg.4205	fig|6666666.59350.peg.4608	fig|6666666.59351.peg.3501	fig|6666666.59353.peg.2444	fig|6666666.59355.peg.535	fig|6666666.59354.peg.1326
2319	Beta-hexosaminidase EC 3.2.1.52	fig|6666666.59329.peg.853	fig|6666666.59330.peg.3106	fig|6666666.59331.peg.5097	fig|6666666.59332.peg.2366	fig|6666666.59334.peg.3384	fig|6666666.59335.peg.1534	fig|6666666.59336.peg.3694	fig|6666666.59333.peg.334	fig|6666666.59338.peg.3515	fig|6666666.59339.peg.1589	fig|6666666.59340.peg.2308	fig|6666666.59337.peg.646	fig|6666666.59342.peg.4055	fig|6666666.71181.peg.3284	fig|6666666.59344.peg.5092	fig|6666666.59345.peg.2388	fig|6666666.59341.peg.1806	fig|6666666.59347.peg.281	fig|6666666.59346.peg.4669	fig|6666666.59348.peg.4747	fig|6666666.59349.peg.224	fig|6666666.59350.peg.6551	fig|6666666.59351.peg.223	fig|6666666.59353.peg.2053	fig|6666666.59355.peg.516	fig|6666666.59354.peg.4993
2310	ClpB protein	fig|6666666.59329.peg.2980	fig|6666666.59330.peg.2898	fig|6666666.59331.peg.6056	fig|6666666.59332.peg.3172	fig|6666666.59334.peg.873	fig|6666666.59335.peg.4776	fig|6666666.59336.peg.5553	fig|6666666.59333.peg.3337	fig|6666666.59338.peg.4587	fig|6666666.59339.peg.7521	fig|6666666.59340.peg.3302	fig|6666666.59337.peg.5618	fig|6666666.59342.peg.114	fig|6666666.71181.peg.4128	fig|6666666.59344.peg.5879	fig|6666666.59345.peg.1554	fig|6666666.59341.peg.3631	fig|6666666.59347.peg.2412	fig|6666666.59346.peg.273	fig|6666666.59348.peg.4708	fig|6666666.59349.peg.1638	fig|6666666.59350.peg.4198	fig|6666666.59351.peg.521	fig|6666666.59353.peg.1716	fig|6666666.59355.peg.5011	fig|6666666.59354.peg.3756
5857	Na + -translocating NADH-quinone reductase subunit B EC 1.6.5.-	fig|6666666.59329.peg.4956	fig|6666666.59330.peg.2397	fig|6666666.59331.peg.433	fig|6666666.59332.peg.2203	fig|6666666.59334.peg.5554	fig|6666666.59335.peg.887	fig|6666666.59336.peg.5164	fig|6666666.59333.peg.1799	fig|6666666.59338.peg.5950	fig|6666666.59339.peg.57	fig|6666666.59340.peg.1840	fig|6666666.59337.peg.1497	fig|6666666.59342.peg.1973	fig|6666666.71181.peg.916	fig|6666666.59344.peg.5171	fig|6666666.59345.peg.3007	fig|6666666.59341.peg.4142	fig|6666666.59347.peg.5390	fig|6666666.59346.peg.2813	fig|6666666.59348.peg.1313	fig|6666666.59349.peg.4632	fig|6666666.59350.peg.4836	fig|6666666.59351.peg.3930	fig|6666666.59353.peg.1418	fig|6666666.59355.peg.2456	fig|6666666.59354.peg.6051
5852	Ferrichrome transport system permease protein FhuB TC 3.A.1.14.3	fig|6666666.59329.peg.6099	fig|6666666.59330.peg.3365	fig|6666666.59331.peg.1853	fig|6666666.59332.peg.666	fig|6666666.59334.peg.4638	fig|6666666.59335.peg.3168	fig|6666666.59336.peg.3628	fig|6666666.59333.peg.4070	fig|6666666.59338.peg.1716	fig|6666666.59339.peg.1812	fig|6666666.59340.peg.3777	fig|6666666.59337.peg.2452	fig|6666666.59342.peg.2082	fig|6666666.71181.peg.1559	fig|6666666.59344.peg.2279	fig|6666666.59345.peg.1990	fig|6666666.59341.peg.2375	fig|6666666.59347.peg.276	fig|6666666.59346.peg.4366	fig|6666666.59348.peg.2874	fig|6666666.59349.peg.4238	fig|6666666.59350.peg.885	fig|6666666.59351.peg.537	fig|6666666.59353.peg.1329	fig|6666666.59355.peg.2561	fig|6666666.59354.peg.2757
3774	Phosphoenolpyruvate synthase EC 2.7.9.2	fig|6666666.59329.peg.905	fig|6666666.59330.peg.4623	fig|6666666.59331.peg.4389	fig|6666666.59332.peg.5050	fig|6666666.59334.peg.1749	fig|6666666.59335.peg.1414	fig|6666666.59336.peg.2337	fig|6666666.59333.peg.1312	fig|6666666.59338.peg.189	fig|6666666.59339.peg.6655	fig|6666666.59340.peg.185	fig|6666666.59337.peg.4081	fig|6666666.59342.peg.3089	fig|6666666.71181.peg.72	fig|6666666.59344.peg.765	fig|6666666.59345.peg.3720	fig|6666666.59341.peg.443	fig|6666666.59347.peg.1873	fig|6666666.59346.peg.2634	fig|6666666.59348.peg.3330	fig|6666666.59349.peg.3875	fig|6666666.59350.peg.5085	fig|6666666.59351.peg.442	fig|6666666.59353.peg.1943	fig|6666666.59355.peg.2532	fig|6666666.59354.peg.3319
9744	Ferric iron ABC transporter, permease protein	fig|6666666.59329.peg.4630	fig|6666666.59330.peg.3244	fig|6666666.59331.peg.5604	fig|6666666.59332.peg.244	fig|6666666.59334.peg.2610	fig|6666666.59335.peg.774	fig|6666666.59336.peg.4765	fig|6666666.59333.peg.458	fig|6666666.59338.peg.1866	fig|6666666.59339.peg.1304	fig|6666666.59340.peg.1878	fig|6666666.59337.peg.640	fig|6666666.59342.peg.5015	fig|6666666.71181.peg.1265	fig|6666666.59344.peg.5859	fig|6666666.59345.peg.3967	fig|6666666.59341.peg.1233	fig|6666666.59347.peg.3366	fig|6666666.59346.peg.1128	fig|6666666.59348.peg.2937	fig|6666666.59349.peg.4578	fig|6666666.59350.peg.176	fig|6666666.59351.peg.3963	fig|6666666.59353.peg.4420	fig|6666666.59355.peg.2180	fig|6666666.59354.peg.375
11166	Riboflavin synthase eubacterial eukaryotic EC 2.5.1.9	fig|6666666.59329.peg.6331	fig|6666666.59330.peg.5042	fig|6666666.59331.peg.5723	fig|6666666.59332.peg.4879	fig|6666666.59334.peg.2065	fig|6666666.59335.peg.152	fig|6666666.59336.peg.2498	fig|6666666.59333.peg.4714	fig|6666666.59338.peg.3044	fig|6666666.59339.peg.5093	fig|6666666.59340.peg.1322	fig|6666666.59337.peg.2695	fig|6666666.59342.peg.4575	fig|6666666.71181.peg.2551	fig|6666666.59344.peg.3523	fig|6666666.59345.peg.3151	fig|6666666.59341.peg.381	fig|6666666.59347.peg.2769	fig|6666666.59346.peg.5304	fig|6666666.59348.peg.924	fig|6666666.59349.peg.3481	fig|6666666.59350.peg.1714	fig|6666666.59351.peg.4252	fig|6666666.59353.peg.1364	fig|6666666.59355.peg.2508	fig|6666666.59354.peg.4872
1579	Protease, insulinase family protease, insulinase family	fig|6666666.59329.peg.2128	fig|6666666.59330.peg.2835	fig|6666666.59331.peg.4200	fig|6666666.59332.peg.1570	fig|6666666.59334.peg.1701	fig|6666666.59335.peg.5953	fig|6666666.59336.peg.3149	fig|6666666.59333.peg.3510	fig|6666666.59338.peg.444	fig|6666666.59339.peg.8914	fig|6666666.59340.peg.911	fig|6666666.59337.peg.2276	fig|6666666.59342.peg.3098	fig|6666666.71181.peg.63	fig|6666666.59344.peg.5801	fig|6666666.59345.peg.2031	fig|6666666.59341.peg.2566	fig|6666666.59347.peg.2510	fig|6666666.59346.peg.2169	fig|6666666.59348.peg.3844	fig|6666666.59349.peg.2223	fig|6666666.59350.peg.913	fig|6666666.59351.peg.3745	fig|6666666.59353.peg.3658	fig|6666666.59355.peg.1454	fig|6666666.59354.peg.5656
5620	Anthranilate synthase, amidotransferase component EC 4.1.3.27	fig|6666666.59329.peg.13	fig|6666666.59330.peg.2970	fig|6666666.59331.peg.4976	fig|6666666.59332.peg.1848	fig|6666666.59334.peg.3049	fig|6666666.59335.peg.3720	fig|6666666.59336.peg.883	fig|6666666.59333.peg.307	fig|6666666.59338.peg.4716	fig|6666666.59339.peg.8224	fig|6666666.59340.peg.2675	fig|6666666.59337.peg.3497	fig|6666666.59342.peg.762	fig|6666666.71181.peg.4841	fig|6666666.59344.peg.3090	fig|6666666.59345.peg.5575	fig|6666666.59341.peg.2760	fig|6666666.59347.peg.741	fig|6666666.59346.peg.17	fig|6666666.59348.peg.400	fig|6666666.59349.peg.4272	fig|6666666.59350.peg.3548	fig|6666666.59351.peg.787	fig|6666666.59353.peg.5001	fig|6666666.59355.peg.1668	fig|6666666.59354.peg.6197
8492	4-hydroxythreonine-4-phosphate dehydrogenase EC 1.1.1.262	fig|6666666.59329.peg.131	fig|6666666.59330.peg.817	fig|6666666.59331.peg.6193	fig|6666666.59332.peg.5234	fig|6666666.59334.peg.3344	fig|6666666.59335.peg.1636	fig|6666666.59336.peg.2653	fig|6666666.59333.peg.131	fig|6666666.59338.peg.908	fig|6666666.59339.peg.7895	fig|6666666.59340.peg.435	fig|6666666.59337.peg.1385	fig|6666666.59342.peg.2175	fig|6666666.71181.peg.400	fig|6666666.59344.peg.1290	fig|6666666.59345.peg.2458	fig|6666666.59341.peg.2003	fig|6666666.59347.peg.3088	fig|6666666.59346.peg.4898	fig|6666666.59348.peg.178	fig|6666666.59349.peg.1877	fig|6666666.59350.peg.4571	fig|6666666.59351.peg.3651	fig|6666666.59353.peg.98	fig|6666666.59355.peg.708	fig|6666666.59354.peg.5331
10717	Xaa-Pro aminopeptidase EC 3.4.11.9	fig|6666666.59329.peg.5609	fig|6666666.59330.peg.983	fig|6666666.59331.peg.4519	fig|6666666.59332.peg.256	fig|6666666.59334.peg.2190	fig|6666666.59335.peg.11	fig|6666666.59336.peg.6153	fig|6666666.59333.peg.1570	fig|6666666.59338.peg.1672	fig|6666666.59339.peg.8753	fig|6666666.59340.peg.520	fig|6666666.59337.peg.2548	fig|6666666.59342.peg.5736	fig|6666666.71181.peg.5426	fig|6666666.59344.peg.4741	fig|6666666.59345.peg.5540	fig|6666666.59341.peg.3747	fig|6666666.59347.peg.5252	fig|6666666.59346.peg.929	fig|6666666.59348.peg.875	fig|6666666.59349.peg.3136	fig|6666666.59350.peg.6063	fig|6666666.59351.peg.743	fig|6666666.59353.peg.4438	fig|6666666.59355.peg.3409	fig|6666666.59354.peg.2857
10179	N-acetylglucosamine-6-phosphate deacetylase EC 3.5.1.25	fig|6666666.59329.peg.3098	fig|6666666.59330.peg.3002	fig|6666666.59331.peg.4870	fig|6666666.59332.peg.4258	fig|6666666.59334.peg.217	fig|6666666.59335.peg.4583	fig|6666666.59336.peg.325	fig|6666666.59333.peg.866	fig|6666666.59338.peg.1146	fig|6666666.59339.peg.7221	fig|6666666.59340.peg.654	fig|6666666.59337.peg.3928	fig|6666666.59342.peg.1040	fig|6666666.71181.peg.3200	fig|6666666.59344.peg.4524	fig|6666666.59345.peg.4340	fig|6666666.59341.peg.4867	fig|6666666.59347.peg.2948	fig|6666666.59346.peg.2000	fig|6666666.59348.peg.4526	fig|6666666.59349.peg.2663	fig|6666666.59350.peg.7747	fig|6666666.59351.peg.5157	fig|6666666.59353.peg.2046	fig|6666666.59355.peg.4453	fig|6666666.59354.peg.2878
769	tRNA Guanine37-N1 -methyltransferase EC 2.1.1.31	fig|6666666.59329.peg.338	fig|6666666.59330.peg.2846	fig|6666666.59331.peg.1987	fig|6666666.59332.peg.313	fig|6666666.59334.peg.268	fig|6666666.59335.peg.5393	fig|6666666.59336.peg.3003	fig|6666666.59333.peg.159	fig|6666666.59338.peg.2608	fig|6666666.59339.peg.7935	fig|6666666.59340.peg.3476	fig|6666666.59337.peg.2043	fig|6666666.59342.peg.2101	fig|6666666.71181.peg.3955	fig|6666666.59344.peg.5441	fig|6666666.59345.peg.2431	fig|6666666.59341.peg.1344	fig|6666666.59347.peg.3886	fig|6666666.59346.peg.571	fig|6666666.59348.peg.1261	fig|6666666.59349.peg.605	fig|6666666.59350.peg.2762	fig|6666666.59351.peg.542	fig|6666666.59353.peg.4812	fig|6666666.59355.peg.4866	fig|6666666.59354.peg.3769
5870	Dihydrolipoamide acetyltransferase component of pyruvate dehydrogenase complex EC 2.3.1.12	fig|6666666.59329.peg.5876	fig|6666666.59330.peg.3495	fig|6666666.59331.peg.1510	fig|6666666.59332.peg.2622	fig|6666666.59334.peg.482	fig|6666666.59335.peg.4304	fig|6666666.59336.peg.2112	fig|6666666.59333.peg.3304	fig|6666666.59338.peg.5616	fig|6666666.59339.peg.7969	fig|6666666.59340.peg.3561	fig|6666666.59337.peg.4802	fig|6666666.59342.peg.3543	fig|6666666.71181.peg.3237	fig|6666666.59344.peg.4591	fig|6666666.59345.peg.4320	fig|6666666.59341.peg.1578	fig|6666666.59347.peg.4387	fig|6666666.59346.peg.588	fig|6666666.59348.peg.3421	fig|6666666.59349.peg.2522	fig|6666666.59350.peg.3705	fig|6666666.59351.peg.2669	fig|6666666.59353.peg.2088	fig|6666666.59355.peg.5678	fig|6666666.59354.peg.774
5871	Protein of unknown function DUF81	fig|6666666.59329.peg.1935	fig|6666666.59330.peg.4674	fig|6666666.59331.peg.4388	fig|6666666.59332.peg.1352	fig|6666666.59334.peg.1748	fig|6666666.59335.peg.4842	fig|6666666.59336.peg.2363	fig|6666666.59333.peg.5501	fig|6666666.59338.peg.188	fig|6666666.59339.peg.7450	fig|6666666.59340.peg.2248	fig|6666666.59337.peg.124	fig|6666666.59342.peg.2682	fig|6666666.71181.peg.998	fig|6666666.59344.peg.1774	fig|6666666.59345.peg.3719	fig|6666666.59341.peg.5241	fig|6666666.59347.peg.3032	fig|6666666.59346.peg.5156	fig|6666666.59348.peg.4710	fig|6666666.59349.peg.4026	fig|6666666.59350.peg.2277	fig|6666666.59351.peg.1910	fig|6666666.59353.peg.2315	fig|6666666.59355.peg.1589	fig|6666666.59354.peg.1014
1074	Na + -translocating NADH-quinone reductase subunit F EC 1.6.5.-	fig|6666666.59329.peg.6140	fig|6666666.59330.peg.1856	fig|6666666.59331.peg.1034	fig|6666666.59332.peg.3584	fig|6666666.59334.peg.886	fig|6666666.59335.peg.4223	fig|6666666.59336.peg.4789	fig|6666666.59333.peg.3256	fig|6666666.59338.peg.2592	fig|6666666.59339.peg.6517	fig|6666666.59340.peg.658	fig|6666666.59337.peg.2439	fig|6666666.59342.peg.5624	fig|6666666.71181.peg.3330	fig|6666666.59344.peg.390	fig|6666666.59345.peg.5513	fig|6666666.59341.peg.2943	fig|6666666.59347.peg.1867	fig|6666666.59346.peg.5347	fig|6666666.59348.peg.518	fig|6666666.59349.peg.302	fig|6666666.59350.peg.7196	fig|6666666.59351.peg.3926	fig|6666666.59353.peg.3951	fig|6666666.59355.peg.4251	fig|6666666.59354.peg.4978
6197	Threonyl-tRNA synthetase EC 6.1.1.3	fig|6666666.59329.peg.4063	fig|6666666.59330.peg.514	fig|6666666.59331.peg.108	fig|6666666.59332.peg.5010	fig|6666666.59334.peg.317	fig|6666666.59335.peg.4083	fig|6666666.59336.peg.2086	fig|6666666.59333.peg.2258	fig|6666666.59338.peg.726	fig|6666666.59339.peg.2412	fig|6666666.59340.peg.3032	fig|6666666.59337.peg.3299	fig|6666666.59342.peg.2120	fig|6666666.71181.peg.5928	fig|6666666.59344.peg.2681	fig|6666666.59345.peg.2218	fig|6666666.59341.peg.3118	fig|6666666.59347.peg.4352	fig|6666666.59346.peg.4575	fig|6666666.59348.peg.3983	fig|6666666.59349.peg.4184	fig|6666666.59350.peg.6850	fig|6666666.59351.peg.4793	fig|6666666.59353.peg.1301	fig|6666666.59355.peg.3280	fig|6666666.59354.peg.2519
7203	Zinc uptake regulation protein ZUR	fig|6666666.59329.peg.1858	fig|6666666.59330.peg.2651	fig|6666666.59331.peg.5242	fig|6666666.59332.peg.2130	fig|6666666.59334.peg.2729	fig|6666666.59335.peg.2139	fig|6666666.59336.peg.3250	fig|6666666.59333.peg.881	fig|6666666.59338.peg.317	fig|6666666.59339.peg.6776	fig|6666666.59340.peg.2119	fig|6666666.59337.peg.1718	fig|6666666.59342.peg.3247	fig|6666666.71181.peg.1998	fig|6666666.59344.peg.2744	fig|6666666.59345.peg.3953	fig|6666666.59341.peg.2862	fig|6666666.59347.peg.4883	fig|6666666.59346.peg.3204	fig|6666666.59348.peg.536	fig|6666666.59349.peg.3245	fig|6666666.59350.peg.6087	fig|6666666.59351.peg.5440	fig|6666666.59353.peg.2995	fig|6666666.59355.peg.2901	fig|6666666.59354.peg.5100
1558	Cell division protein FtsJ Ribosomal RNA large subunit methyltransferase E EC 2.1.1.-	fig|6666666.59329.peg.3481	fig|6666666.59330.peg.114	fig|6666666.59331.peg.1134	fig|6666666.59332.peg.4095	fig|6666666.59334.peg.202	fig|6666666.59335.peg.2846	fig|6666666.59336.peg.226	fig|6666666.59333.peg.1489	fig|6666666.59338.peg.1497	fig|6666666.59339.peg.4858	fig|6666666.59340.peg.2858	fig|6666666.59337.peg.676	fig|6666666.59342.peg.2479	fig|6666666.71181.peg.4091	fig|6666666.59344.peg.2107	fig|6666666.59345.peg.2363	fig|6666666.59341.peg.3946	fig|6666666.59347.peg.3011	fig|6666666.59346.peg.291	fig|6666666.59348.peg.1540	fig|6666666.59349.peg.3698	fig|6666666.59350.peg.2981	fig|6666666.59351.peg.4938	fig|6666666.59353.peg.3140	fig|6666666.59355.peg.456	fig|6666666.59354.peg.1192
3037	Acetolactate synthase large subunit EC 2.2.1.6	fig|6666666.59329.peg.3449	fig|6666666.59330.peg.4321	fig|6666666.59331.peg.765	fig|6666666.59332.peg.4073	fig|6666666.59334.peg.1199	fig|6666666.59335.peg.3667	fig|6666666.59336.peg.4449	fig|6666666.59333.peg.4124	fig|6666666.59338.peg.547	fig|6666666.59339.peg.6557	fig|6666666.59340.peg.2265	fig|6666666.59337.peg.1404	fig|6666666.59342.peg.2927	fig|6666666.71181.peg.390	fig|6666666.59344.peg.2025	fig|6666666.59345.peg.4945	fig|6666666.59341.peg.2532	fig|6666666.59347.peg.4765	fig|6666666.59346.peg.2061	fig|6666666.59348.peg.278	fig|6666666.59349.peg.439	fig|6666666.59350.peg.956	fig|6666666.59351.peg.1606	fig|6666666.59353.peg.1145	fig|6666666.59355.peg.2838	fig|6666666.59354.peg.5782
8708	18K peptidoglycan-associated outer membrane lipoprotein; Peptidoglycan-associated lipoprotein precursor; Outer membrane protein P6; OmpA MotB precursor	fig|6666666.59329.peg.823	fig|6666666.59330.peg.3434	fig|6666666.59331.peg.4300	fig|6666666.59332.peg.4137	fig|6666666.59334.peg.4990	fig|6666666.59335.peg.1361	fig|6666666.59336.peg.4722	fig|6666666.59333.peg.1991	fig|6666666.59338.peg.1771	fig|6666666.59339.peg.401	fig|6666666.59340.peg.2092	fig|6666666.59337.peg.2580	fig|6666666.59342.peg.36	fig|6666666.71181.peg.447	fig|6666666.59344.peg.4146	fig|6666666.59345.peg.1504	fig|6666666.59341.peg.5903	fig|6666666.59347.peg.1271	fig|6666666.59346.peg.3457	fig|6666666.59348.peg.4961	fig|6666666.59349.peg.3601	fig|6666666.59350.peg.5546	fig|6666666.59351.peg.4851	fig|6666666.59353.peg.4413	fig|6666666.59355.peg.544	fig|6666666.59354.peg.1600
5609	LSU ribosomal protein L31p LSU ribosomal protein L31p, zinc-dependent	fig|6666666.59329.peg.1099	fig|6666666.59330.peg.548	fig|6666666.59331.peg.2078	fig|6666666.59332.peg.1181	fig|6666666.59334.peg.2422	fig|6666666.59335.peg.429	fig|6666666.59336.peg.138	fig|6666666.59333.peg.2686	fig|6666666.59338.peg.1049	fig|6666666.59339.peg.6380	fig|6666666.59340.peg.3758	fig|6666666.59337.peg.395	fig|6666666.59342.peg.5939	fig|6666666.71181.peg.3889	fig|6666666.59344.peg.1005	fig|6666666.59345.peg.2542	fig|6666666.59341.peg.5861	fig|6666666.59347.peg.4919	fig|6666666.59346.peg.1007	fig|6666666.59348.peg.162	fig|6666666.59349.peg.513	fig|6666666.59350.peg.2760	fig|6666666.59351.peg.3834	fig|6666666.59353.peg.2535	fig|6666666.59355.peg.5471	fig|6666666.59354.peg.931
4697	Multimodular transpeptidase-transglycosylase EC 2.4.1.129 EC 3.4.-.-	fig|6666666.59329.peg.1899	fig|6666666.59330.peg.2811	fig|6666666.59331.peg.2003	fig|6666666.59332.peg.2694	fig|6666666.59334.peg.856	fig|6666666.59335.peg.842	fig|6666666.59336.peg.6167	fig|6666666.59333.peg.1855	fig|6666666.59338.peg.11	fig|6666666.59339.peg.4782	fig|6666666.59340.peg.765	fig|6666666.59337.peg.1087	fig|6666666.59342.peg.2389	fig|6666666.71181.peg.4575	fig|6666666.59344.peg.4539	fig|6666666.59345.peg.2400	fig|6666666.59341.peg.5224	fig|6666666.59347.peg.2905	fig|6666666.59346.peg.3810	fig|6666666.59348.peg.3719	fig|6666666.59349.peg.2978	fig|6666666.59350.peg.6759	fig|6666666.59351.peg.3623	fig|6666666.59353.peg.131	fig|6666666.59355.peg.4082	fig|6666666.59354.peg.3665
9978	Type I secretion outer membrane protein, TolC precursor	fig|6666666.59329.peg.4237	fig|6666666.59330.peg.949	fig|6666666.59331.peg.5281	fig|6666666.59332.peg.1422	fig|6666666.59334.peg.1217	fig|6666666.59335.peg.5080	fig|6666666.59336.peg.2256	fig|6666666.59333.peg.2954	fig|6666666.59338.peg.3688	fig|6666666.59339.peg.4923	fig|6666666.59340.peg.900	fig|6666666.59337.peg.4948	fig|6666666.59342.peg.4966	fig|6666666.71181.peg.3033	fig|6666666.59344.peg.5624	fig|6666666.59345.peg.448	fig|6666666.59341.peg.4572	fig|6666666.59347.peg.1272	fig|6666666.59346.peg.4703	fig|6666666.59348.peg.772	fig|6666666.59349.peg.815	fig|6666666.59350.peg.6738	fig|6666666.59351.peg.2503	fig|6666666.59353.peg.589	fig|6666666.59355.peg.72	fig|6666666.59354.peg.659
228	Protease IV EC 3.4.21.-	fig|6666666.59329.peg.3070	fig|6666666.59330.peg.1390	fig|6666666.59331.peg.6238	fig|6666666.59332.peg.3150	fig|6666666.59334.peg.1081	fig|6666666.59335.peg.849	fig|6666666.59336.peg.3562	fig|6666666.59333.peg.732	fig|6666666.59338.peg.4337	fig|6666666.59339.peg.3207	fig|6666666.59340.peg.534	fig|6666666.59337.peg.3131	fig|6666666.59342.peg.1231	fig|6666666.71181.peg.4157	fig|6666666.59344.peg.2898	fig|6666666.59345.peg.1159	fig|6666666.59341.peg.45	fig|6666666.59347.peg.4165	fig|6666666.59346.peg.4458	fig|6666666.59348.peg.5420	fig|6666666.59349.peg.394	fig|6666666.59350.peg.498	fig|6666666.59351.peg.924	fig|6666666.59353.peg.1429	fig|6666666.59355.peg.1978	fig|6666666.59354.peg.6135
227	Helicase PriA essential for oriC DnaA-independent DNA replication	fig|6666666.59329.peg.1098	fig|6666666.59330.peg.547	fig|6666666.59331.peg.3288	fig|6666666.59332.peg.1183	fig|6666666.59334.peg.2420	fig|6666666.59335.peg.430	fig|6666666.59336.peg.137	fig|6666666.59333.peg.2683	fig|6666666.59338.peg.3635	fig|6666666.59339.peg.6384	fig|6666666.59340.peg.371	fig|6666666.59337.peg.397	fig|6666666.59342.peg.4526	fig|6666666.71181.peg.3891	fig|6666666.59344.peg.1003	fig|6666666.59345.peg.2543	fig|6666666.59341.peg.5844	fig|6666666.59347.peg.4917	fig|6666666.59346.peg.1008	fig|6666666.59348.peg.159	fig|6666666.59349.peg.512	fig|6666666.59350.peg.3294	fig|6666666.59351.peg.3833	fig|6666666.59353.peg.2537	fig|6666666.59355.peg.5605	fig|6666666.59354.peg.932
10057	ATP-dependent DNA helicase RecQ	fig|6666666.59329.peg.3220	fig|6666666.59330.peg.4055	fig|6666666.59331.peg.5984	fig|6666666.59332.peg.1665	fig|6666666.59334.peg.2862	fig|6666666.59335.peg.130	fig|6666666.59336.peg.2775	fig|6666666.59333.peg.1809	fig|6666666.59338.peg.3008	fig|6666666.59339.peg.7669	fig|6666666.59340.peg.468	fig|6666666.59337.peg.1553	fig|6666666.59342.peg.5634	fig|6666666.71181.peg.3799	fig|6666666.59344.peg.2501	fig|6666666.59345.peg.2227	fig|6666666.59341.peg.5929	fig|6666666.59347.peg.345	fig|6666666.59346.peg.5078	fig|6666666.59348.peg.2141	fig|6666666.59349.peg.2413	fig|6666666.59350.peg.622	fig|6666666.59351.peg.1898	fig|6666666.59353.peg.4647	fig|6666666.59355.peg.4764	fig|6666666.59354.peg.3993
10053	1-deoxy-D-xylulose 5-phosphate synthase EC 2.2.1.7	fig|6666666.59329.peg.5875	fig|6666666.59330.peg.1053	fig|6666666.59331.peg.4704	fig|6666666.59332.peg.5787	fig|6666666.59334.peg.1927	fig|6666666.59335.peg.3898	fig|6666666.59336.peg.5426	fig|6666666.59333.peg.4912	fig|6666666.59338.peg.3890	fig|6666666.59339.peg.7174	fig|6666666.59340.peg.1176	fig|6666666.59337.peg.4804	fig|6666666.59342.peg.1606	fig|6666666.71181.peg.3786	fig|6666666.59344.peg.6268	fig|6666666.59345.peg.317	fig|6666666.59341.peg.4518	fig|6666666.59347.peg.1307	fig|6666666.59346.peg.304	fig|6666666.59348.peg.2890	fig|6666666.59349.peg.2781	fig|6666666.59350.peg.3344	fig|6666666.59351.peg.5452	fig|6666666.59353.peg.4633	fig|6666666.59355.peg.4494	fig|6666666.59354.peg.3320
5810	2-amino-4-hydroxy-6-hydroxymethyldihydropteridine pyrophosphokinase EC 2.7.6.3	fig|6666666.59329.peg.4158	fig|6666666.59330.peg.1753	fig|6666666.59331.peg.2657	fig|6666666.59332.peg.1508	fig|6666666.59334.peg.820	fig|6666666.59335.peg.2327	fig|6666666.59336.peg.5409	fig|6666666.59333.peg.180	fig|6666666.59338.peg.798	fig|6666666.59339.peg.7913	fig|6666666.59340.peg.2169	fig|6666666.59337.peg.622	fig|6666666.59342.peg.1573	fig|6666666.71181.peg.2841	fig|6666666.59344.peg.4439	fig|6666666.59345.peg.2406	fig|6666666.59341.peg.1554	fig|6666666.59347.peg.3132	fig|6666666.59346.peg.4350	fig|6666666.59348.peg.1697	fig|6666666.59349.peg.2474	fig|6666666.59350.peg.1363	fig|6666666.59351.peg.5224	fig|6666666.59353.peg.3192	fig|6666666.59355.peg.3074	fig|6666666.59354.peg.45
145	DNA-directed RNA polymerase alpha subunit EC 2.7.7.6	fig|6666666.59329.peg.733	fig|6666666.59330.peg.576	fig|6666666.59331.peg.27	fig|6666666.59332.peg.3505	fig|6666666.59334.peg.3040	fig|6666666.59335.peg.4754	fig|6666666.59336.peg.166	fig|6666666.59333.peg.388	fig|6666666.59338.peg.4740	fig|6666666.59339.peg.8290	fig|6666666.59340.peg.583	fig|6666666.59337.peg.367	fig|6666666.59342.peg.326	fig|6666666.71181.peg.3439	fig|6666666.59344.peg.4922	fig|6666666.59345.peg.2514	fig|6666666.59341.peg.776	fig|6666666.59347.peg.4845	fig|6666666.59346.peg.871	fig|6666666.59348.peg.433	fig|6666666.59349.peg.3291	fig|6666666.59350.peg.1554	fig|6666666.59351.peg.4226	fig|6666666.59353.peg.4611	fig|6666666.59355.peg.5973	fig|6666666.59354.peg.3246
2713	4-diphosphocytidyl-2-C-methyl-D-erythritol kinase EC 2.7.1.148	fig|6666666.59329.peg.5528	fig|6666666.59330.peg.4668	fig|6666666.59331.peg.1440	fig|6666666.59332.peg.4262	fig|6666666.59334.peg.2240	fig|6666666.59335.peg.1175	fig|6666666.59336.peg.5361	fig|6666666.59333.peg.5422	fig|6666666.59338.peg.5373	fig|6666666.59339.peg.6	fig|6666666.59340.peg.3456	fig|6666666.59337.peg.5164	fig|6666666.59342.peg.468	fig|6666666.71181.peg.782	fig|6666666.59344.peg.105	fig|6666666.59345.peg.5413	fig|6666666.59341.peg.6007	fig|6666666.59347.peg.5282	fig|6666666.59346.peg.3188	fig|6666666.59348.peg.612	fig|6666666.59349.peg.2612	fig|6666666.59350.peg.3702	fig|6666666.59351.peg.4665	fig|6666666.59353.peg.429	fig|6666666.59355.peg.2155	fig|6666666.59354.peg.5210
824	Competence protein F homolog, phosphoribosyltransferase domain; protein YhgH required for utilization of DNA as sole source of carbon and energy	fig|6666666.59329.peg.1637	fig|6666666.59330.peg.431	fig|6666666.59331.peg.5164	fig|6666666.59332.peg.2469	fig|6666666.59334.peg.2876	fig|6666666.59335.peg.697	fig|6666666.59336.peg.4434	fig|6666666.59333.peg.520	fig|6666666.59338.peg.1424	fig|6666666.59339.peg.6233	fig|6666666.59340.peg.2257	fig|6666666.59337.peg.4259	fig|6666666.59342.peg.3593	fig|6666666.71181.peg.4485	fig|6666666.59344.peg.3637	fig|6666666.59345.peg.2663	fig|6666666.59341.peg.1414	fig|6666666.59347.peg.4477	fig|6666666.59346.peg.2235	fig|6666666.59348.peg.1407	fig|6666666.59349.peg.2194	fig|6666666.59350.peg.237	fig|6666666.59351.peg.4365	fig|6666666.59353.peg.2187	fig|6666666.59355.peg.1881	fig|6666666.59354.peg.1789
822	2-dehydro-3-deoxygluconate kinase EC 2.7.1.45	fig|6666666.59329.peg.4706	fig|6666666.59330.peg.948	fig|6666666.59331.peg.1265	fig|6666666.59332.peg.6217	fig|6666666.59334.peg.1952	fig|6666666.59335.peg.4478	fig|6666666.59336.peg.5898	fig|6666666.59333.peg.481	fig|6666666.59338.peg.683	fig|6666666.59339.peg.701	fig|6666666.59340.peg.2427	fig|6666666.59337.peg.14	fig|6666666.59342.peg.5899	fig|6666666.71181.peg.5439	fig|6666666.59344.peg.4248	fig|6666666.59345.peg.161	fig|6666666.59341.peg.5161	fig|6666666.59347.peg.1073	fig|6666666.59346.peg.3991	fig|6666666.59348.peg.4660	fig|6666666.59349.peg.4094	fig|6666666.59350.peg.7042	fig|6666666.59351.peg.1679	fig|6666666.59353.peg.3102	fig|6666666.59355.peg.4338	fig|6666666.59354.peg.5119
8166	ATP-dependent Clp protease proteolytic subunit EC 3.4.21.92	fig|6666666.59329.peg.4569	fig|6666666.59330.peg.294	fig|6666666.59331.peg.687	fig|6666666.59332.peg.5205	fig|6666666.59334.peg.510	fig|6666666.59335.peg.2709	fig|6666666.59336.peg.4123	fig|6666666.59333.peg.2635	fig|6666666.59338.peg.2552	fig|6666666.59339.peg.3096	fig|6666666.59340.peg.1683	fig|6666666.59337.peg.1024	fig|6666666.59342.peg.2791	fig|6666666.71181.peg.2052	fig|6666666.59344.peg.1068	fig|6666666.59345.peg.4258	fig|6666666.59341.peg.4432	fig|6666666.59347.peg.2658	fig|6666666.59346.peg.2781	fig|6666666.59348.peg.3841	fig|6666666.59349.peg.4766	fig|6666666.59350.peg.5489	fig|6666666.59351.peg.5101	fig|6666666.59353.peg.753	fig|6666666.59355.peg.951	fig|6666666.59354.peg.128
5257	Agmatinase EC 3.5.3.11	fig|6666666.59329.peg.1370	fig|6666666.59330.peg.1656	fig|6666666.59331.peg.5559	fig|6666666.59332.peg.4734	fig|6666666.59334.peg.2634	fig|6666666.59335.peg.1565	fig|6666666.59336.peg.1378	fig|6666666.59333.peg.3576	fig|6666666.59338.peg.5673	fig|6666666.59339.peg.3876	fig|6666666.59340.peg.42	fig|6666666.59337.peg.3304	fig|6666666.59342.peg.1110	fig|6666666.71181.peg.254	fig|6666666.59344.peg.317	fig|6666666.59345.peg.4628	fig|6666666.59341.peg.4629	fig|6666666.59347.peg.1573	fig|6666666.59346.peg.3555	fig|6666666.59348.peg.3350	fig|6666666.59349.peg.4076	fig|6666666.59350.peg.790	fig|6666666.59351.peg.3583	fig|6666666.59353.peg.564	fig|6666666.59355.peg.49	fig|6666666.59354.peg.6348
3012	3-oxoacyl-[acyl-carrier protein] reductase EC 1.1.1.100	fig|6666666.59329.peg.2683	fig|6666666.59330.peg.3272	fig|6666666.59331.peg.5110	fig|6666666.59332.peg.3474	fig|6666666.59334.peg.5298	fig|6666666.59335.peg.4174	fig|6666666.59336.peg.2130	fig|6666666.59333.peg.1588	fig|6666666.59338.peg.2788	fig|6666666.59339.peg.5434	fig|6666666.59340.peg.328	fig|6666666.59337.peg.212	fig|6666666.59342.peg.5316	fig|6666666.71181.peg.6107	fig|6666666.59344.peg.5914	fig|6666666.59345.peg.4283	fig|6666666.59341.peg.4319	fig|6666666.59347.peg.4085	fig|6666666.59346.peg.497	fig|6666666.59348.peg.1002	fig|6666666.59349.peg.3724	fig|6666666.59350.peg.4890	fig|6666666.59351.peg.5415	fig|6666666.59353.peg.3921	fig|6666666.59355.peg.4597	fig|6666666.59354.peg.1630
5664	Ribosome hibernation protein YhbH	fig|6666666.59329.peg.816	fig|6666666.59330.peg.44	fig|6666666.59331.peg.6057	fig|6666666.59332.peg.1320	fig|6666666.59334.peg.104	fig|6666666.59335.peg.6214	fig|6666666.59336.peg.839	fig|6666666.59333.peg.260	fig|6666666.59338.peg.3351	fig|6666666.59339.peg.8206	fig|6666666.59340.peg.3540	fig|6666666.59337.peg.828	fig|6666666.59342.peg.4735	fig|6666666.71181.peg.3946	fig|6666666.59344.peg.5431	fig|6666666.59345.peg.4862	fig|6666666.59341.peg.3003	fig|6666666.59347.peg.3254	fig|6666666.59346.peg.642	fig|6666666.59348.peg.4137	fig|6666666.59349.peg.2805	fig|6666666.59350.peg.5364	fig|6666666.59351.peg.264	fig|6666666.59353.peg.4803	fig|6666666.59355.peg.1606	fig|6666666.59354.peg.4907
9386	Adenylosuccinate synthetase EC 6.3.4.4	fig|6666666.59329.peg.5156	fig|6666666.59330.peg.1434	fig|6666666.59331.peg.4104	fig|6666666.59332.peg.907	fig|6666666.59334.peg.3337	fig|6666666.59335.peg.1860	fig|6666666.59336.peg.3057	fig|6666666.59333.peg.1309	fig|6666666.59338.peg.1008	fig|6666666.59339.peg.8255	fig|6666666.59340.peg.1200	fig|6666666.59337.peg.1788	fig|6666666.59342.peg.5482	fig|6666666.71181.peg.4629	fig|6666666.59344.peg.5890	fig|6666666.59345.peg.5584	fig|6666666.59341.peg.4277	fig|6666666.59347.peg.5342	fig|6666666.59346.peg.2380	fig|6666666.59348.peg.403	fig|6666666.59349.peg.3774	fig|6666666.59350.peg.4409	fig|6666666.59351.peg.3098	fig|6666666.59353.peg.4985	fig|6666666.59355.peg.5068	fig|6666666.59354.peg.35
8182	3,4-dihydroxy-2-butanone 4-phosphate synthase EC 4.1.99.12 GTP cyclohydrolase II EC 3.5.4.25	fig|6666666.59329.peg.6460	fig|6666666.59330.peg.863	fig|6666666.59331.peg.4460	fig|6666666.59332.peg.5755	fig|6666666.59334.peg.1400	fig|6666666.59335.peg.4602	fig|6666666.59336.peg.6048	fig|6666666.59333.peg.4840	fig|6666666.59338.peg.5268	fig|6666666.59339.peg.5095	fig|6666666.59340.peg.3520	fig|6666666.59337.peg.1139	fig|6666666.59342.peg.3546	fig|6666666.71181.peg.3022	fig|6666666.59344.peg.5409	fig|6666666.59345.peg.3540	fig|6666666.59341.peg.720	fig|6666666.59347.peg.4316	fig|6666666.59346.peg.4444	fig|6666666.59348.peg.2579	fig|6666666.59349.peg.3483	fig|6666666.59350.peg.440	fig|6666666.59351.peg.5260	fig|6666666.59353.peg.3601	fig|6666666.59355.peg.1703	fig|6666666.59354.peg.2929
10338	TRAP-type C4-dicarboxylate transport system, periplasmic component	fig|6666666.59329.peg.2388	fig|6666666.59330.peg.286	fig|6666666.59331.peg.4441	fig|6666666.59332.peg.2878	fig|6666666.59334.peg.3022	fig|6666666.59335.peg.5788	fig|6666666.59336.peg.505	fig|6666666.59333.peg.5399	fig|6666666.59338.peg.1947	fig|6666666.59339.peg.3086	fig|6666666.59340.peg.2846	fig|6666666.59337.peg.312	fig|6666666.59342.peg.4020	fig|6666666.71181.peg.3632	fig|6666666.59344.peg.5269	fig|6666666.59345.peg.771	fig|6666666.59341.peg.690	fig|6666666.59347.peg.3815	fig|6666666.59346.peg.3001	fig|6666666.59348.peg.4678	fig|6666666.59349.peg.4399	fig|6666666.59350.peg.4171	fig|6666666.59351.peg.3522	fig|6666666.59353.peg.4704	fig|6666666.59355.peg.4786	fig|6666666.59354.peg.2673
4408	Mg Co Ni transporter MgtE CBS domain	fig|6666666.59329.peg.5489	fig|6666666.59330.peg.40	fig|6666666.59331.peg.82	fig|6666666.59332.peg.2746	fig|6666666.59334.peg.1821	fig|6666666.59335.peg.3058	fig|6666666.59336.peg.1336	fig|6666666.59333.peg.256	fig|6666666.59338.peg.6025	fig|6666666.59339.peg.4849	fig|6666666.59340.peg.3546	fig|6666666.59337.peg.3271	fig|6666666.59342.peg.2392	fig|6666666.71181.peg.4291	fig|6666666.59344.peg.4046	fig|6666666.59345.peg.4866	fig|6666666.59341.peg.1237	fig|6666666.59347.peg.3015	fig|6666666.59346.peg.646	fig|6666666.59348.peg.961	fig|6666666.59349.peg.15	fig|6666666.59350.peg.1391	fig|6666666.59351.peg.3433	fig|6666666.59353.peg.4009	fig|6666666.59355.peg.3968	fig|6666666.59354.peg.6368
5398	LSU ribosomal protein L1p L10Ae	fig|6666666.59329.peg.624	fig|6666666.59330.peg.3406	fig|6666666.59331.peg.2752	fig|6666666.59332.peg.2887	fig|6666666.59334.peg.2475	fig|6666666.59335.peg.5627	fig|6666666.59336.peg.1681	fig|6666666.59333.peg.4395	fig|6666666.59338.peg.3290	fig|6666666.59339.peg.8846	fig|6666666.59340.peg.1351	fig|6666666.59337.peg.4987	fig|6666666.59342.peg.369	fig|6666666.71181.peg.5017	fig|6666666.59344.peg.5464	fig|6666666.59345.peg.5656	fig|6666666.59341.peg.5592	fig|6666666.59347.peg.5400	fig|6666666.59346.peg.4097	fig|6666666.59348.peg.3989	fig|6666666.59349.peg.1144	fig|6666666.59350.peg.3787	fig|6666666.59351.peg.5240	fig|6666666.59353.peg.4450	fig|6666666.59355.peg.4577	fig|6666666.59354.peg.4536
401	Putative phosphatase YqaB	fig|6666666.59329.peg.86	fig|6666666.59330.peg.3417	fig|6666666.59331.peg.550	fig|6666666.59332.peg.2413	fig|6666666.59334.peg.4851	fig|6666666.59335.peg.1543	fig|6666666.59336.peg.4013	fig|6666666.59333.peg.4620	fig|6666666.59338.peg.5542	fig|6666666.59339.peg.3835	fig|6666666.59340.peg.68	fig|6666666.59337.peg.1231	fig|6666666.59342.peg.610	fig|6666666.71181.peg.611	fig|6666666.59344.peg.2163	fig|6666666.59345.peg.5498	fig|6666666.59341.peg.6113	fig|6666666.59347.peg.5072	fig|6666666.59346.peg.2351	fig|6666666.59348.peg.1028	fig|6666666.59349.peg.2127	fig|6666666.59350.peg.1944	fig|6666666.59351.peg.666	fig|6666666.59353.peg.1283	fig|6666666.59355.peg.1917	fig|6666666.59354.peg.4554
7486	NAD P transhydrogenase alpha subunit EC 1.6.1.2	fig|6666666.59329.peg.4233	fig|6666666.59330.peg.796	fig|6666666.59331.peg.2717	fig|6666666.59332.peg.4915	fig|6666666.59334.peg.4640	fig|6666666.59335.peg.556	fig|6666666.59336.peg.2303	fig|6666666.59333.peg.1531	fig|6666666.59338.peg.2189	fig|6666666.59339.peg.3424	fig|6666666.59340.peg.3427	fig|6666666.59337.peg.4861	fig|6666666.59342.peg.1097	fig|6666666.71181.peg.1348	fig|6666666.59344.peg.589	fig|6666666.59345.peg.1341	fig|6666666.59341.peg.2224	fig|6666666.59347.peg.2398	fig|6666666.59346.peg.1899	fig|6666666.59348.peg.5339	fig|6666666.59349.peg.1581	fig|6666666.59350.peg.2937	fig|6666666.59351.peg.998	fig|6666666.59353.peg.1886	fig|6666666.59355.peg.1128	fig|6666666.59354.peg.5454
5242	Dimethyladenosine transferase EC 2.1.1.-	fig|6666666.59329.peg.132	fig|6666666.59330.peg.818	fig|6666666.59331.peg.6166	fig|6666666.59332.peg.5233	fig|6666666.59334.peg.3346	fig|6666666.59335.peg.4481	fig|6666666.59336.peg.2654	fig|6666666.59333.peg.5404	fig|6666666.59338.peg.909	fig|6666666.59339.peg.7892	fig|6666666.59340.peg.433	fig|6666666.59337.peg.1384	fig|6666666.59342.peg.2176	fig|6666666.71181.peg.401	fig|6666666.59344.peg.1291	fig|6666666.59345.peg.2459	fig|6666666.59341.peg.2002	fig|6666666.59347.peg.3089	fig|6666666.59346.peg.4899	fig|6666666.59348.peg.177	fig|6666666.59349.peg.1876	fig|6666666.59350.peg.663	fig|6666666.59351.peg.3650	fig|6666666.59353.peg.97	fig|6666666.59355.peg.707	fig|6666666.59354.peg.5332
4790	Protein involved in catabolism of external DNA	fig|6666666.59329.peg.2296	fig|6666666.59330.peg.226	fig|6666666.59331.peg.4400	fig|6666666.59332.peg.2422	fig|6666666.59334.peg.4048	fig|6666666.59335.peg.101	fig|6666666.59336.peg.765	fig|6666666.59333.peg.683	fig|6666666.59338.peg.4557	fig|6666666.59339.peg.7641	fig|6666666.59340.peg.2280	fig|6666666.59337.peg.944	fig|6666666.59342.peg.4375	fig|6666666.71181.peg.1054	fig|6666666.59344.peg.4955	fig|6666666.59345.peg.2731	fig|6666666.59341.peg.5563	fig|6666666.59347.peg.5204	fig|6666666.59346.peg.2809	fig|6666666.59348.peg.42	fig|6666666.59349.peg.1787	fig|6666666.59350.peg.4663	fig|6666666.59351.peg.2314	fig|6666666.59353.peg.4522	fig|6666666.59355.peg.4632	fig|6666666.59354.peg.3180
10324	Chromosome plasmid partitioning protein ParA	fig|6666666.59329.peg.6569	fig|6666666.59330.peg.1894	fig|6666666.59331.peg.417	fig|6666666.59332.peg.96	fig|6666666.59334.peg.3446	fig|6666666.59335.peg.3112	fig|6666666.59336.peg.5169	fig|6666666.59333.peg.32	fig|6666666.59338.peg.4856	fig|6666666.59339.peg.8018	fig|6666666.59340.peg.746	fig|6666666.59337.peg.2982	fig|6666666.59342.peg.1193	fig|6666666.71181.peg.5195	fig|6666666.59344.peg.251	fig|6666666.59345.peg.5257	fig|6666666.59341.peg.5587	fig|6666666.59347.peg.14	fig|6666666.59346.peg.1179	fig|6666666.59348.peg.1773	fig|6666666.59349.peg.3744	fig|6666666.59350.peg.3286	fig|6666666.59351.peg.2806	fig|6666666.59353.peg.616	fig|6666666.59355.peg.3529	fig|6666666.59354.peg.1146
2771	Heme O synthase, protoheme IX farnesyltransferase EC 2.5.1.- COX10-CtaB	fig|6666666.59329.peg.777	fig|6666666.59330.peg.2621	fig|6666666.59331.peg.6086	fig|6666666.59332.peg.2378	fig|6666666.59334.peg.5041	fig|6666666.59335.peg.4309	fig|6666666.59336.peg.1370	fig|6666666.59333.peg.1957	fig|6666666.59338.peg.1537	fig|6666666.59339.peg.6629	fig|6666666.59340.peg.3200	fig|6666666.59337.peg.5078	fig|6666666.59342.peg.1308	fig|6666666.71181.peg.2041	fig|6666666.59344.peg.1080	fig|6666666.59345.peg.367	fig|6666666.59341.peg.4105	fig|6666666.59347.peg.1545	fig|6666666.59346.peg.1645	fig|6666666.59348.peg.2967	fig|6666666.59349.peg.3502	fig|6666666.59350.peg.2024	fig|6666666.59351.peg.4382	fig|6666666.59353.peg.3002	fig|6666666.59355.peg.940	fig|6666666.59354.peg.2417
2774	Long-chain fatty acid transport protein	fig|6666666.59329.peg.4701	fig|6666666.59330.peg.5131	fig|6666666.59331.peg.2834	fig|6666666.59332.peg.3536	fig|6666666.59334.peg.3401	fig|6666666.59335.peg.1258	fig|6666666.59336.peg.4883	fig|6666666.59333.peg.4271	fig|6666666.59338.peg.2235	fig|6666666.59339.peg.3042	fig|6666666.59340.peg.1113	fig|6666666.59337.peg.4965	fig|6666666.59342.peg.6463	fig|6666666.71181.peg.1518	fig|6666666.59344.peg.4992	fig|6666666.59345.peg.5303	fig|6666666.59341.peg.5909	fig|6666666.59347.peg.829	fig|6666666.59346.peg.2161	fig|6666666.59348.peg.1632	fig|6666666.59349.peg.3779	fig|6666666.59350.peg.2787	fig|6666666.59351.peg.3387	fig|6666666.59353.peg.4877	fig|6666666.59355.peg.223	fig|6666666.59354.peg.28
844	Type II IV secretion system secretin RcpA CpaC, associated with Flp pilus assembly	fig|6666666.59329.peg.5897	fig|6666666.59330.peg.417	fig|6666666.59331.peg.994	fig|6666666.59332.peg.685	fig|6666666.59334.peg.2686	fig|6666666.59335.peg.3500	fig|6666666.59336.peg.700	fig|6666666.59333.peg.577	fig|6666666.59338.peg.4885	fig|6666666.59339.peg.7763	fig|6666666.59340.peg.1839	fig|6666666.59337.peg.4462	fig|6666666.59342.peg.682	fig|6666666.71181.peg.1833	fig|6666666.59344.peg.3061	fig|6666666.59345.peg.2582	fig|6666666.59341.peg.3428	fig|6666666.59347.peg.1914	fig|6666666.59346.peg.4789	fig|6666666.59348.peg.5063	fig|6666666.59349.peg.3404	fig|6666666.59350.peg.2523	fig|6666666.59351.peg.3849	fig|6666666.59353.peg.2217	fig|6666666.59355.peg.1909	fig|6666666.59354.peg.2404
7158	D-amino acid dehydrogenase EC 1.4.99.1 family protein in hydroxy-L-proline catabolic cluster	fig|6666666.59329.peg.2146	fig|6666666.59330.peg.2557	fig|6666666.59331.peg.5682	fig|6666666.59332.peg.5864	fig|6666666.59334.peg.2407	fig|6666666.59335.peg.5355	fig|6666666.59336.peg.5247	fig|6666666.59333.peg.5135	fig|6666666.59338.peg.4636	fig|6666666.59339.peg.2045	fig|6666666.59340.peg.3258	fig|6666666.59337.peg.768	fig|6666666.59342.peg.3022	fig|6666666.71181.peg.5355	fig|6666666.59344.peg.5701	fig|6666666.59345.peg.5597	fig|6666666.59341.peg.3599	fig|6666666.59347.peg.507	fig|6666666.59346.peg.1461	fig|6666666.59348.peg.4910	fig|6666666.59349.peg.2346	fig|6666666.59350.peg.3380	fig|6666666.59351.peg.1215	fig|6666666.59353.peg.4629	fig|6666666.59355.peg.5576	fig|6666666.59354.peg.6431
1735	Glutathione S-transferase EC 2.5.1.18	fig|6666666.59329.peg.5642	fig|6666666.59330.peg.967	fig|6666666.59331.peg.1846	fig|6666666.59332.peg.3731	fig|6666666.59334.peg.3272	fig|6666666.59335.peg.1552	fig|6666666.59336.peg.6579	fig|6666666.59333.peg.4283	fig|6666666.59338.peg.4558	fig|6666666.59339.peg.3852	fig|6666666.59340.peg.2155	fig|6666666.59337.peg.943	fig|6666666.59342.peg.5254	fig|6666666.71181.peg.2925	fig|6666666.59344.peg.3314	fig|6666666.59345.peg.2732	fig|6666666.59341.peg.4900	fig|6666666.59347.peg.5314	fig|6666666.59346.peg.2810	fig|6666666.59348.peg.5428	fig|6666666.59349.peg.982	fig|6666666.59350.peg.1140	fig|6666666.59351.peg.3465	fig|6666666.59353.peg.4193	fig|6666666.59355.peg.142	fig|6666666.59354.peg.3845
1597	Transcription antitermination protein NusG	fig|6666666.59329.peg.1945	fig|6666666.59330.peg.3404	fig|6666666.59331.peg.1527	fig|6666666.59332.peg.6078	fig|6666666.59334.peg.211	fig|6666666.59335.peg.5625	fig|6666666.59336.peg.320	fig|6666666.59333.peg.4397	fig|6666666.59338.peg.2348	fig|6666666.59339.peg.8848	fig|6666666.59340.peg.1353	fig|6666666.59337.peg.4985	fig|6666666.59342.peg.371	fig|6666666.71181.peg.5019	fig|6666666.59344.peg.3406	fig|6666666.59345.peg.4345	fig|6666666.59341.peg.5590	fig|6666666.59347.peg.2829	fig|6666666.59346.peg.4095	fig|6666666.59348.peg.5466	fig|6666666.59349.peg.263	fig|6666666.59350.peg.3693	fig|6666666.59351.peg.5238	fig|6666666.59353.peg.4447	fig|6666666.59355.peg.4580	fig|6666666.59354.peg.5813
6462	Ribosome small subunit-stimulated GTPase EngC	fig|6666666.59329.peg.1687	fig|6666666.59330.peg.4941	fig|6666666.59331.peg.1788	fig|6666666.59332.peg.851	fig|6666666.59334.peg.2762	fig|6666666.59335.peg.2523	fig|6666666.59336.peg.1827	fig|6666666.59333.peg.4200	fig|6666666.59338.peg.5680	fig|6666666.59339.peg.8811	fig|6666666.59340.peg.2610	fig|6666666.59337.peg.5005	fig|6666666.59342.peg.4340	fig|6666666.71181.peg.1693	fig|6666666.59344.peg.598	fig|6666666.59345.peg.5087	fig|6666666.59341.peg.4935	fig|6666666.59347.peg.3796	fig|6666666.59346.peg.963	fig|6666666.59348.peg.2382	fig|6666666.59349.peg.3226	fig|6666666.59350.peg.7696	fig|6666666.59351.peg.3890	fig|6666666.59353.peg.1063	fig|6666666.59355.peg.3555	fig|6666666.59354.peg.5760
6466	Oligopeptide ABC transporter, periplasmic oligopeptide-binding protein OppA TC 3.A.1.5.1	fig|6666666.59329.peg.5676	fig|6666666.59330.peg.1909	fig|6666666.59331.peg.1640	fig|6666666.59332.peg.5993	fig|6666666.59334.peg.4457	fig|6666666.59335.peg.4919	fig|6666666.59336.peg.3479	fig|6666666.59333.peg.2926	fig|6666666.59338.peg.3595	fig|6666666.59339.peg.2914	fig|6666666.59340.peg.1848	fig|6666666.59337.peg.488	fig|6666666.59342.peg.4904	fig|6666666.71181.peg.1562	fig|6666666.59344.peg.1059	fig|6666666.59345.peg.2638	fig|6666666.59341.peg.5471	fig|6666666.59347.peg.5127	fig|6666666.59346.peg.537	fig|6666666.59348.peg.1194	fig|6666666.59349.peg.2090	fig|6666666.59350.peg.6168	fig|6666666.59351.peg.2603	fig|6666666.59353.peg.1749	fig|6666666.59355.peg.4313	fig|6666666.59354.peg.3390
5655	Transcriptional regulator, GntR family	fig|6666666.59329.peg.1980	fig|6666666.59330.peg.4224	fig|6666666.59331.peg.2007	fig|6666666.59332.peg.2988	fig|6666666.59334.peg.3574	fig|6666666.59335.peg.1157	fig|6666666.59336.peg.5526	fig|6666666.59333.peg.5469	fig|6666666.59338.peg.3907	fig|6666666.59339.peg.2400	fig|6666666.59340.peg.330	fig|6666666.59337.peg.1410	fig|6666666.59342.peg.2427	fig|6666666.71181.peg.4228	fig|6666666.59344.peg.3953	fig|6666666.59345.peg.4099	fig|6666666.59341.peg.5725	fig|6666666.59347.peg.3819	fig|6666666.59346.peg.4880	fig|6666666.59348.peg.494	fig|6666666.59349.peg.3145	fig|6666666.59350.peg.3020	fig|6666666.59351.peg.1225	fig|6666666.59353.peg.2753	fig|6666666.59355.peg.3060	fig|6666666.59354.peg.972
3671	ATP-dependent DNA helicase RecG EC 3.6.1.-	fig|6666666.59329.peg.1264	fig|6666666.59330.peg.1246	fig|6666666.59331.peg.1758	fig|6666666.59332.peg.2404	fig|6666666.59334.peg.191	fig|6666666.59335.peg.6192	fig|6666666.59336.peg.3126	fig|6666666.59333.peg.2896	fig|6666666.59338.peg.1366	fig|6666666.59339.peg.3457	fig|6666666.59340.peg.1514	fig|6666666.59337.peg.5117	fig|6666666.59342.peg.5707	fig|6666666.71181.peg.1278	fig|6666666.59344.peg.120	fig|6666666.59345.peg.2652	fig|6666666.59341.peg.1748	fig|6666666.59347.peg.5422	fig|6666666.59346.peg.1380	fig|6666666.59348.peg.4256	fig|6666666.59349.peg.4709	fig|6666666.59350.peg.117	fig|6666666.59351.peg.310	fig|6666666.59353.peg.440	fig|6666666.59355.peg.2167	fig|6666666.59354.peg.4403
3676	Methionyl-tRNA formyltransferase EC 2.1.2.9	fig|6666666.59329.peg.65	fig|6666666.59330.peg.645	fig|6666666.59331.peg.4354	fig|6666666.59332.peg.228	fig|6666666.59334.peg.3653	fig|6666666.59335.peg.2433	fig|6666666.59336.peg.6529	fig|6666666.59333.peg.1374	fig|6666666.59338.peg.2934	fig|6666666.59339.peg.8094	fig|6666666.59340.peg.2076	fig|6666666.59337.peg.3901	fig|6666666.59342.peg.4745	fig|6666666.71181.peg.3431	fig|6666666.59344.peg.4912	fig|6666666.59345.peg.4928	fig|6666666.59341.peg.3884	fig|6666666.59347.peg.4748	fig|6666666.59346.peg.1823	fig|6666666.59348.peg.50	fig|6666666.59349.peg.2817	fig|6666666.59350.peg.6369	fig|6666666.59351.peg.5055	fig|6666666.59353.peg.4621	fig|6666666.59355.peg.4711	fig|6666666.59354.peg.1430
11447	DNA repair protein RecN	fig|6666666.59329.peg.3960	fig|6666666.59330.peg.4602	fig|6666666.59331.peg.1330	fig|6666666.59332.peg.381	fig|6666666.59334.peg.4928	fig|6666666.59335.peg.5168	fig|6666666.59336.peg.220	fig|6666666.59333.peg.2758	fig|6666666.59338.peg.1077	fig|6666666.59339.peg.7278	fig|6666666.59340.peg.2065	fig|6666666.59337.peg.5540	fig|6666666.59342.peg.852	fig|6666666.71181.peg.1441	fig|6666666.59344.peg.1545	fig|6666666.59345.peg.3576	fig|6666666.59341.peg.5538	fig|6666666.59347.peg.4327	fig|6666666.59346.peg.692	fig|6666666.59348.peg.4866	fig|6666666.59349.peg.2387	fig|6666666.59350.peg.1050	fig|6666666.59351.peg.642	fig|6666666.59353.peg.4356	fig|6666666.59355.peg.4488	fig|6666666.59354.peg.3549
4425	Transcriptional repressor for pyruvate dehydrogenase complex	fig|6666666.59329.peg.2588	fig|6666666.59330.peg.3498	fig|6666666.59331.peg.1083	fig|6666666.59332.peg.301	fig|6666666.59334.peg.480	fig|6666666.59335.peg.2342	fig|6666666.59336.peg.1436	fig|6666666.59333.peg.147	fig|6666666.59338.peg.920	fig|6666666.59339.peg.7965	fig|6666666.59340.peg.2680	fig|6666666.59337.peg.2057	fig|6666666.59342.peg.1876	fig|6666666.71181.peg.5958	fig|6666666.59344.peg.4413	fig|6666666.59345.peg.2420	fig|6666666.59341.peg.5731	fig|6666666.59347.peg.3897	fig|6666666.59346.peg.585	fig|6666666.59348.peg.665	fig|6666666.59349.peg.3762	fig|6666666.59350.peg.3950	fig|6666666.59351.peg.2672	fig|6666666.59353.peg.3213	fig|6666666.59355.peg.3095	fig|6666666.59354.peg.770
9556	DNA repair protein RadA	fig|6666666.59329.peg.1052	fig|6666666.59330.peg.76	fig|6666666.59331.peg.4344	fig|6666666.59332.peg.3864	fig|6666666.59334.peg.487	fig|6666666.59335.peg.105	fig|6666666.59336.peg.6077	fig|6666666.59333.peg.2562	fig|6666666.59338.peg.1436	fig|6666666.59339.peg.5028	fig|6666666.59340.peg.134	fig|6666666.59337.peg.1311	fig|6666666.59342.peg.3794	fig|6666666.71181.peg.453	fig|6666666.59344.peg.1364	fig|6666666.59345.peg.2328	fig|6666666.59341.peg.3910	fig|6666666.59347.peg.2963	fig|6666666.59346.peg.2457	fig|6666666.59348.peg.1795	fig|6666666.59349.peg.4323	fig|6666666.59350.peg.1435	fig|6666666.59351.peg.283	fig|6666666.59353.peg.44	fig|6666666.59355.peg.652	fig|6666666.59354.peg.2854
1476	Cyclopropane-fatty-acyl-phospholipid synthase EC 2.1.1.79 , plant type	fig|6666666.59329.peg.2105	fig|6666666.59330.peg.2875	fig|6666666.59331.peg.3979	fig|6666666.59332.peg.4994	fig|6666666.59334.peg.2691	fig|6666666.59335.peg.1774	fig|6666666.59336.peg.551	fig|6666666.59333.peg.3156	fig|6666666.59338.peg.1417	fig|6666666.59339.peg.5789	fig|6666666.59340.peg.2762	fig|6666666.59337.peg.4610	fig|6666666.59342.peg.5761	fig|6666666.71181.peg.3616	fig|6666666.59344.peg.3522	fig|6666666.59345.peg.1967	fig|6666666.59341.peg.5064	fig|6666666.59347.peg.4127	fig|6666666.59346.peg.4933	fig|6666666.59348.peg.2669	fig|6666666.59349.peg.937	fig|6666666.59350.peg.7141	fig|6666666.59351.peg.1095	fig|6666666.59353.peg.4053	fig|6666666.59355.peg.2507	fig|6666666.59354.peg.1700
11276	Purine nucleoside phosphorylase EC 2.4.2.1	fig|6666666.59329.peg.2751	fig|6666666.59330.peg.705	fig|6666666.59331.peg.4423	fig|6666666.59332.peg.1117	fig|6666666.59334.peg.3120	fig|6666666.59335.peg.4654	fig|6666666.59336.peg.3681	fig|6666666.59333.peg.2343	fig|6666666.59338.peg.3052	fig|6666666.59339.peg.5023	fig|6666666.59340.peg.3206	fig|6666666.59337.peg.70	fig|6666666.59342.peg.3266	fig|6666666.71181.peg.3859	fig|6666666.59344.peg.3423	fig|6666666.59345.peg.3773	fig|6666666.59341.peg.2257	fig|6666666.59347.peg.5136	fig|6666666.59346.peg.2451	fig|6666666.59348.peg.3451	fig|6666666.59349.peg.1668	fig|6666666.59350.peg.2649	fig|6666666.59351.peg.1193	fig|6666666.59353.peg.544	fig|6666666.59355.peg.648	fig|6666666.59354.peg.817
8311	Acyl carrier protein	fig|6666666.59329.peg.4183	fig|6666666.59330.peg.3625	fig|6666666.59331.peg.1746	fig|6666666.59332.peg.3475	fig|6666666.59334.peg.3242	fig|6666666.59335.peg.5374	fig|6666666.59336.peg.3339	fig|6666666.59333.peg.1587	fig|6666666.59338.peg.6040	fig|6666666.59339.peg.3179	fig|6666666.59340.peg.404	fig|6666666.59337.peg.2686	fig|6666666.59342.peg.1381	fig|6666666.71181.peg.1624	fig|6666666.59344.peg.2435	fig|6666666.59345.peg.1062	fig|6666666.59341.peg.17	fig|6666666.59347.peg.4086	fig|6666666.59346.peg.108	fig|6666666.59348.peg.1240	fig|6666666.59349.peg.3912	fig|6666666.59350.peg.4519	fig|6666666.59351.peg.673	fig|6666666.59353.peg.315	fig|6666666.59355.peg.1355	fig|6666666.59354.peg.2159
4823	Low molecular weight protein tyrosine phosphatase EC 3.1.3.48	fig|6666666.59329.peg.1605	fig|6666666.59330.peg.2247	fig|6666666.59331.peg.706	fig|6666666.59332.peg.2137	fig|6666666.59334.peg.1183	fig|6666666.59335.peg.5422	fig|6666666.59336.peg.1103	fig|6666666.59333.peg.4657	fig|6666666.59338.peg.5841	fig|6666666.59339.peg.6586	fig|6666666.59340.peg.1230	fig|6666666.59337.peg.3853	fig|6666666.59342.peg.1659	fig|6666666.71181.peg.215	fig|6666666.59344.peg.265	fig|6666666.59345.peg.1075	fig|6666666.59341.peg.1110	fig|6666666.59347.peg.2590	fig|6666666.59346.peg.5177	fig|6666666.59348.peg.5234	fig|6666666.59349.peg.266	fig|6666666.59350.peg.5345	fig|6666666.59351.peg.4117	fig|6666666.59353.peg.606	fig|6666666.59355.peg.88	fig|6666666.59354.peg.3097
6280	Ubiquinone menaquinone biosynthesis methyltransferase UbiE EC 2.1.1.- 2-heptaprenyl-1,4-naphthoquinone methyltransferase EC 2.1.1.163	fig|6666666.59329.peg.3193	fig|6666666.59330.peg.1937	fig|6666666.59331.peg.195	fig|6666666.59332.peg.2732	fig|6666666.59334.peg.5501	fig|6666666.59335.peg.40	fig|6666666.59336.peg.4901	fig|6666666.59333.peg.2051	fig|6666666.59338.peg.2985	fig|6666666.59339.peg.4447	fig|6666666.59340.peg.2891	fig|6666666.59337.peg.958	fig|6666666.59342.peg.6453	fig|6666666.71181.peg.238	fig|6666666.59344.peg.3417	fig|6666666.59345.peg.1842	fig|6666666.59341.peg.475	fig|6666666.59347.peg.4634	fig|6666666.59346.peg.3355	fig|6666666.59348.peg.2992	fig|6666666.59349.peg.760	fig|6666666.59350.peg.7567	fig|6666666.59351.peg.963	fig|6666666.59353.peg.583	fig|6666666.59355.peg.3238	fig|6666666.59354.peg.5288
6282	A G-specific adenine glycosylase EC 3.2.2.-	fig|6666666.59329.peg.1534	fig|6666666.59330.peg.332	fig|6666666.59331.peg.4811	fig|6666666.59332.peg.6144	fig|6666666.59334.peg.1378	fig|6666666.59335.peg.3040	fig|6666666.59336.peg.5569	fig|6666666.59333.peg.754	fig|6666666.59338.peg.5286	fig|6666666.59339.peg.7808	fig|6666666.59340.peg.1331	fig|6666666.59337.peg.511	fig|6666666.59342.peg.5166	fig|6666666.71181.peg.1877	fig|6666666.59344.peg.4353	fig|6666666.59345.peg.5001	fig|6666666.59341.peg.3065	fig|6666666.59347.peg.3876	fig|6666666.59346.peg.4581	fig|6666666.59348.peg.233	fig|6666666.59349.peg.3656	fig|6666666.59350.peg.730	fig|6666666.59351.peg.298	fig|6666666.59353.peg.3242	fig|6666666.59355.peg.3125	fig|6666666.59354.peg.3160
11255	Enolase EC 4.2.1.11	fig|6666666.59329.peg.2718	fig|6666666.59330.peg.2465	fig|6666666.59331.peg.3029	fig|6666666.59332.peg.197	fig|6666666.59334.peg.332	fig|6666666.59335.peg.1503	fig|6666666.59336.peg.4981	fig|6666666.59333.peg.4775	fig|6666666.59338.peg.2737	fig|6666666.59339.peg.7391	fig|6666666.59340.peg.48	fig|6666666.59337.peg.576	fig|6666666.59342.peg.3538	fig|6666666.71181.peg.3771	fig|6666666.59344.peg.2233	fig|6666666.59345.peg.1838	fig|6666666.59341.peg.1322	fig|6666666.59347.peg.3166	fig|6666666.59346.peg.3151	fig|6666666.59348.peg.3626	fig|6666666.59349.peg.3470	fig|6666666.59350.peg.3387	fig|6666666.59351.peg.2587	fig|6666666.59353.peg.181	fig|6666666.59355.peg.2949	fig|6666666.59354.peg.918
3059	ATP synthase gamma chain EC 3.6.3.14	fig|6666666.59329.peg.1032	fig|6666666.59330.peg.611	fig|6666666.59331.peg.406	fig|6666666.59332.peg.105	fig|6666666.59334.peg.20	fig|6666666.59335.peg.797	fig|6666666.59336.peg.1519	fig|6666666.59333.peg.23	fig|6666666.59338.peg.6206	fig|6666666.59339.peg.2296	fig|6666666.59340.peg.2144	fig|6666666.59337.peg.896	fig|6666666.59342.peg.2039	fig|6666666.71181.peg.597	fig|6666666.59344.peg.4270	fig|6666666.59345.peg.4960	fig|6666666.59341.peg.2135	fig|6666666.59347.peg.4778	fig|6666666.59346.peg.1408	fig|6666666.59348.peg.339	fig|6666666.59349.peg.1035	fig|6666666.59350.peg.6489	fig|6666666.59351.peg.5354	fig|6666666.59353.peg.3083	fig|6666666.59355.peg.2265	fig|6666666.59354.peg.6424
9628	LSU m5C1962 methyltransferase RlmI	fig|6666666.59329.peg.3298	fig|6666666.59330.peg.1039	fig|6666666.59331.peg.5445	fig|6666666.59332.peg.2230	fig|6666666.59334.peg.1646	fig|6666666.59335.peg.1227	fig|6666666.59336.peg.5608	fig|6666666.59333.peg.1640	fig|6666666.59338.peg.2751	fig|6666666.59339.peg.1569	fig|6666666.59340.peg.1188	fig|6666666.59337.peg.3679	fig|6666666.59342.peg.5213	fig|6666666.71181.peg.275	fig|6666666.59344.peg.1202	fig|6666666.59345.peg.3283	fig|6666666.59341.peg.4718	fig|6666666.59347.peg.1768	fig|6666666.59346.peg.5329	fig|6666666.59348.peg.1674	fig|6666666.59349.peg.2135	fig|6666666.59350.peg.1025	fig|6666666.59351.peg.4322	fig|6666666.59353.peg.1705	fig|6666666.59355.peg.1015	fig|6666666.59354.peg.716
9626	D-tyrosyl-tRNA Tyr deacylase	fig|6666666.59329.peg.352	fig|6666666.59330.peg.408	fig|6666666.59331.peg.4745	fig|6666666.59332.peg.2111	fig|6666666.59334.peg.3233	fig|6666666.59335.peg.730	fig|6666666.59336.peg.440	fig|6666666.59333.peg.493	fig|6666666.59338.peg.4999	fig|6666666.59339.peg.6182	fig|6666666.59340.peg.604	fig|6666666.59337.peg.993	fig|6666666.59342.peg.5960	fig|6666666.71181.peg.2597	fig|6666666.59344.peg.911	fig|6666666.59345.peg.2685	fig|6666666.59341.peg.5317	fig|6666666.59347.peg.4456	fig|6666666.59346.peg.2604	fig|6666666.59348.peg.679	fig|6666666.59349.peg.1113	fig|6666666.59350.peg.6560	fig|6666666.59351.peg.66	fig|6666666.59353.peg.2618	fig|6666666.59355.peg.2586	fig|6666666.59354.peg.5038
4058	Amidophosphoribosyltransferase EC 2.4.2.14	fig|6666666.59329.peg.3489	fig|6666666.59330.peg.4227	fig|6666666.59331.peg.3252	fig|6666666.59332.peg.2749	fig|6666666.59334.peg.5010	fig|6666666.59335.peg.2322	fig|6666666.59336.peg.3035	fig|6666666.59333.peg.109	fig|6666666.59338.peg.2038	fig|6666666.59339.peg.2976	fig|6666666.59340.peg.387	fig|6666666.59337.peg.3731	fig|6666666.59342.peg.4066	fig|6666666.71181.peg.601	fig|6666666.59344.peg.4277	fig|6666666.59345.peg.1200	fig|6666666.59341.peg.2451	fig|6666666.59347.peg.2452	fig|6666666.59346.peg.57	fig|6666666.59348.peg.1718	fig|6666666.59349.peg.3463	fig|6666666.59350.peg.1439	fig|6666666.59351.peg.3575	fig|6666666.59353.peg.3077	fig|6666666.59355.peg.5546	fig|6666666.59354.peg.2960
3615	Inosine-5'-monophosphate dehydrogenase EC 1.1.1.205	fig|6666666.59329.peg.5377	fig|6666666.59330.peg.1151	fig|6666666.59331.peg.4763	fig|6666666.59332.peg.771	fig|6666666.59334.peg.3119	fig|6666666.59335.peg.1962	fig|6666666.59336.peg.2226	fig|6666666.59333.peg.2346	fig|6666666.59338.peg.6209	fig|6666666.59339.peg.6892	fig|6666666.59340.peg.1216	fig|6666666.59337.peg.5478	fig|6666666.59342.peg.2257	fig|6666666.71181.peg.1783	fig|6666666.59344.peg.1462	fig|6666666.59345.peg.3664	fig|6666666.59341.peg.5043	fig|6666666.59347.peg.5140	fig|6666666.59346.peg.2188	fig|6666666.59348.peg.5147	fig|6666666.59349.peg.1682	fig|6666666.59350.peg.146	fig|6666666.59351.peg.384	fig|6666666.59353.peg.2723	fig|6666666.59355.peg.1758	fig|6666666.59354.peg.6037
2565	Transcriptional regulator, MerR family	fig|6666666.59329.peg.537	fig|6666666.59330.peg.4769	fig|6666666.59331.peg.5779	fig|6666666.59332.peg.1289	fig|6666666.59334.peg.1609	fig|6666666.59335.peg.2606	fig|6666666.59336.peg.5254	fig|6666666.59333.peg.5001	fig|6666666.59338.peg.1372	fig|6666666.59339.peg.6433	fig|6666666.59340.peg.254	fig|6666666.59337.peg.4634	fig|6666666.59342.peg.4775	fig|6666666.71181.peg.2293	fig|6666666.59344.peg.5060	fig|6666666.59345.peg.1721	fig|6666666.59341.peg.1593	fig|6666666.59347.peg.1406	fig|6666666.59346.peg.2372	fig|6666666.59348.peg.4144	fig|6666666.59349.peg.2359	fig|6666666.59350.peg.831	fig|6666666.59351.peg.1120	fig|6666666.59353.peg.4056	fig|6666666.59355.peg.3874	fig|6666666.59354.peg.5590
4449	TldE PmbA protein, part of proposed TldE TldD proteolytic complex PMID 12029038	fig|6666666.59329.peg.808	fig|6666666.59330.peg.31	fig|6666666.59331.peg.4072	fig|6666666.59332.peg.4520	fig|6666666.59334.peg.111	fig|6666666.59335.peg.3036	fig|6666666.59336.peg.5208	fig|6666666.59333.peg.255	fig|6666666.59338.peg.2727	fig|6666666.59339.peg.7802	fig|6666666.59340.peg.1781	fig|6666666.59337.peg.1213	fig|6666666.59342.peg.5230	fig|6666666.71181.peg.995	fig|6666666.59344.peg.1753	fig|6666666.59345.peg.4867	fig|6666666.59341.peg.1236	fig|6666666.59347.peg.4879	fig|6666666.59346.peg.1541	fig|6666666.59348.peg.4207	fig|6666666.59349.peg.14	fig|6666666.59350.peg.737	fig|6666666.59351.peg.3432	fig|6666666.59353.peg.2311	fig|6666666.59355.peg.1586	fig|6666666.59354.peg.4210
5194	Phenazine biosynthesis protein PhzF like	fig|6666666.59329.peg.1252	fig|6666666.59330.peg.2914	fig|6666666.59331.peg.4844	fig|6666666.59332.peg.2589	fig|6666666.59334.peg.1005	fig|6666666.59335.peg.3712	fig|6666666.59336.peg.3331	fig|6666666.59333.peg.4415	fig|6666666.59338.peg.5362	fig|6666666.59339.peg.2610	fig|6666666.59340.peg.1016	fig|6666666.59337.peg.1932	fig|6666666.59342.peg.5940	fig|6666666.71181.peg.1801	fig|6666666.59344.peg.3101	fig|6666666.59345.peg.4024	fig|6666666.59341.peg.1287	fig|6666666.59347.peg.1672	fig|6666666.59346.peg.209	fig|6666666.59348.peg.4181	fig|6666666.59349.peg.681	fig|6666666.59350.peg.7188	fig|6666666.59351.peg.1026	fig|6666666.59353.peg.2250	fig|6666666.59355.peg.1942	fig|6666666.59354.peg.5207
643	Pantoate--beta-alanine ligase EC 6.3.2.1	fig|6666666.59329.peg.4155	fig|6666666.59330.peg.4041	fig|6666666.59331.peg.5523	fig|6666666.59332.peg.3811	fig|6666666.59334.peg.818	fig|6666666.59335.peg.2330	fig|6666666.59336.peg.2747	fig|6666666.59333.peg.135	fig|6666666.59338.peg.207	fig|6666666.59339.peg.4764	fig|6666666.59340.peg.1960	fig|6666666.59337.peg.619	fig|6666666.59342.peg.1577	fig|6666666.71181.peg.2845	fig|6666666.59344.peg.4433	fig|6666666.59345.peg.2408	fig|6666666.59341.peg.1556	fig|6666666.59347.peg.3963	fig|6666666.59346.peg.3819	fig|6666666.59348.peg.1694	fig|6666666.59349.peg.2472	fig|6666666.59350.peg.636	fig|6666666.59351.peg.358	fig|6666666.59353.peg.3197	fig|6666666.59355.peg.3078	fig|6666666.59354.peg.42
1675	Cysteine desulfurase CsdA-CsdE EC 2.8.1.7 , main protein CsdA	fig|6666666.59329.peg.2919	fig|6666666.59330.peg.2801	fig|6666666.59331.peg.5098	fig|6666666.59332.peg.865	fig|6666666.59334.peg.1168	fig|6666666.59335.peg.106	fig|6666666.59336.peg.130	fig|6666666.59333.peg.1924	fig|6666666.59338.peg.5206	fig|6666666.59339.peg.5029	fig|6666666.59340.peg.2200	fig|6666666.59337.peg.2366	fig|6666666.59342.peg.6448	fig|6666666.71181.peg.2558	fig|6666666.59344.peg.2622	fig|6666666.59345.peg.3615	fig|6666666.59341.peg.372	fig|6666666.59347.peg.1964	fig|6666666.59346.peg.1848	fig|6666666.59348.peg.4249	fig|6666666.59349.peg.2515	fig|6666666.59350.peg.3492	fig|6666666.59351.peg.4844	fig|6666666.59353.peg.1358	fig|6666666.59355.peg.1541	fig|6666666.59354.peg.4781
11213	Adenine phosphoribosyltransferase EC 2.4.2.7	fig|6666666.59329.peg.3455	fig|6666666.59330.peg.4119	fig|6666666.59331.peg.3902	fig|6666666.59332.peg.5826	fig|6666666.59334.peg.2757	fig|6666666.59335.peg.3291	fig|6666666.59336.peg.5176	fig|6666666.59333.peg.2535	fig|6666666.59338.peg.5169	fig|6666666.59339.peg.3061	fig|6666666.59340.peg.191	fig|6666666.59337.peg.3736	fig|6666666.59342.peg.4072	fig|6666666.71181.peg.3501	fig|6666666.59344.peg.5523	fig|6666666.59345.peg.1195	fig|6666666.59341.peg.2457	fig|6666666.59347.peg.2448	fig|6666666.59346.peg.62	fig|6666666.59348.peg.454	fig|6666666.59349.peg.4591	fig|6666666.59350.peg.2036	fig|6666666.59351.peg.2753	fig|6666666.59353.peg.4079	fig|6666666.59355.peg.4155	fig|6666666.59354.peg.5009
11218	Multiple antibiotic resistance protein marC	fig|6666666.59329.peg.1798	fig|6666666.59330.peg.2242	fig|6666666.59331.peg.1040	fig|6666666.59332.peg.488	fig|6666666.59334.peg.3165	fig|6666666.59335.peg.4276	fig|6666666.59336.peg.4151	fig|6666666.59333.peg.5101	fig|6666666.59338.peg.2859	fig|6666666.59339.peg.233	fig|6666666.59340.peg.85	fig|6666666.59337.peg.1645	fig|6666666.59342.peg.4956	fig|6666666.71181.peg.1108	fig|6666666.59344.peg.420	fig|6666666.59345.peg.5475	fig|6666666.59341.peg.5362	fig|6666666.59347.peg.2569	fig|6666666.59346.peg.1097	fig|6666666.59348.peg.579	fig|6666666.59349.peg.4710	fig|6666666.59350.peg.652	fig|6666666.59351.peg.3708	fig|6666666.59353.peg.2168	fig|6666666.59355.peg.1265	fig|6666666.59354.peg.2422
4858	16S rRNA processing protein RimM	fig|6666666.59329.peg.337	fig|6666666.59330.peg.2845	fig|6666666.59331.peg.1986	fig|6666666.59332.peg.314	fig|6666666.59334.peg.267	fig|6666666.59335.peg.5392	fig|6666666.59336.peg.3004	fig|6666666.59333.peg.160	fig|6666666.59338.peg.2607	fig|6666666.59339.peg.7934	fig|6666666.59340.peg.3782	fig|6666666.59337.peg.2042	fig|6666666.59342.peg.2098	fig|6666666.71181.peg.3956	fig|6666666.59344.peg.5442	fig|6666666.59345.peg.2432	fig|6666666.59341.peg.1343	fig|6666666.59347.peg.3885	fig|6666666.59346.peg.570	fig|6666666.59348.peg.1260	fig|6666666.59349.peg.604	fig|6666666.59350.peg.5986	fig|6666666.59351.peg.541	fig|6666666.59353.peg.4813	fig|6666666.59355.peg.4867	fig|6666666.59354.peg.3771
11189	GTPase and tRNA-U34 5-formylation enzyme TrmE	fig|6666666.59329.peg.302	fig|6666666.59330.peg.1430	fig|6666666.59331.peg.2813	fig|6666666.59332.peg.4351	fig|6666666.59334.peg.1259	fig|6666666.59335.peg.4149	fig|6666666.59336.peg.1735	fig|6666666.59333.peg.915	fig|6666666.59338.peg.3021	fig|6666666.59339.peg.8025	fig|6666666.59340.peg.3684	fig|6666666.59337.peg.566	fig|6666666.59342.peg.1189	fig|6666666.71181.peg.1422	fig|6666666.59344.peg.2114	fig|6666666.59345.peg.4972	fig|6666666.59341.peg.3032	fig|6666666.59347.peg.3095	fig|6666666.59346.peg.1184	fig|6666666.59348.peg.307	fig|6666666.59349.peg.3662	fig|6666666.59350.peg.1616	fig|6666666.59351.peg.3998	fig|6666666.59353.peg.2654	fig|6666666.59355.peg.5150	fig|6666666.59354.peg.5585
1906	Gamma-glutamyltranspeptidase EC 2.3.2.2	fig|6666666.59329.peg.374	fig|6666666.59330.peg.992	fig|6666666.59331.peg.4701	fig|6666666.59332.peg.266	fig|6666666.59334.peg.2160	fig|6666666.59335.peg.4451	fig|6666666.59336.peg.192	fig|6666666.59333.peg.1582	fig|6666666.59338.peg.5823	fig|6666666.59339.peg.7659	fig|6666666.59340.peg.1342	fig|6666666.59337.peg.2539	fig|6666666.59342.peg.1370	fig|6666666.71181.peg.894	fig|6666666.59344.peg.4775	fig|6666666.59345.peg.5530	fig|6666666.59341.peg.4941	fig|6666666.59347.peg.5292	fig|6666666.59346.peg.918	fig|6666666.59348.peg.2649	fig|6666666.59349.peg.1607	fig|6666666.59350.peg.4614	fig|6666666.59351.peg.1033	fig|6666666.59353.peg.4537	fig|6666666.59355.peg.915	fig|6666666.59354.peg.1738
10846	DNA polymerase III beta subunit EC 2.7.7.7	fig|6666666.59329.peg.3810	fig|6666666.59330.peg.1101	fig|6666666.59331.peg.3667	fig|6666666.59332.peg.84	fig|6666666.59334.peg.4246	fig|6666666.59335.peg.775	fig|6666666.59336.peg.10	fig|6666666.59333.peg.50	fig|6666666.59338.peg.1267	fig|6666666.59339.peg.8038	fig|6666666.59340.peg.1132	fig|6666666.59337.peg.874	fig|6666666.59342.peg.519	fig|6666666.71181.peg.4960	fig|6666666.59344.peg.4170	fig|6666666.59345.peg.4980	fig|6666666.59341.peg.1041	fig|6666666.59347.peg.4799	fig|6666666.59346.peg.1196	fig|6666666.59348.peg.316	fig|6666666.59349.peg.1006	fig|6666666.59350.peg.2729	fig|6666666.59351.peg.5029	fig|6666666.59353.peg.3056	fig|6666666.59355.peg.5146	fig|6666666.59354.peg.590
6936	UDP-N-acetylenolpyruvoylglucosamine reductase EC 1.1.1.158	fig|6666666.59329.peg.2427	fig|6666666.59330.peg.4558	fig|6666666.59331.peg.5401	fig|6666666.59332.peg.3160	fig|6666666.59334.peg.2119	fig|6666666.59335.peg.414	fig|6666666.59336.peg.3400	fig|6666666.59333.peg.5077	fig|6666666.59338.peg.1494	fig|6666666.59339.peg.6360	fig|6666666.59340.peg.884	fig|6666666.59337.peg.5512	fig|6666666.59342.peg.1706	fig|6666666.71181.peg.4966	fig|6666666.59344.peg.6192	fig|6666666.59345.peg.5712	fig|6666666.59341.peg.5749	fig|6666666.59347.peg.5031	fig|6666666.59346.peg.4266	fig|6666666.59348.peg.27	fig|6666666.59349.peg.3361	fig|6666666.59350.peg.1042	fig|6666666.59351.peg.5022	fig|6666666.59353.peg.5080	fig|6666666.59355.peg.5132	fig|6666666.59354.peg.1666
6937	Succinate dehydrogenase flavoprotein subunit EC 1.3.99.1	fig|6666666.59329.peg.493	fig|6666666.59330.peg.377	fig|6666666.59331.peg.5303	fig|6666666.59332.peg.749	fig|6666666.59334.peg.5248	fig|6666666.59335.peg.2743	fig|6666666.59336.peg.5362	fig|6666666.59333.peg.436	fig|6666666.59338.peg.813	fig|6666666.59339.peg.6400	fig|6666666.59340.peg.1155	fig|6666666.59337.peg.4108	fig|6666666.59342.peg.475	fig|6666666.71181.peg.1431	fig|6666666.59344.peg.604	fig|6666666.59345.peg.5048	fig|6666666.59341.peg.167	fig|6666666.59347.peg.3183	fig|6666666.59346.peg.970	fig|6666666.59348.peg.262	fig|6666666.59349.peg.4311	fig|6666666.59350.peg.7947	fig|6666666.59351.peg.590	fig|6666666.59353.peg.1058	fig|6666666.59355.peg.1838	fig|6666666.59354.peg.5405
6935	Unsaturated fatty acid biosythesis repressor FabR, TetR family	fig|6666666.59329.peg.4178	fig|6666666.59330.peg.4866	fig|6666666.59331.peg.4346	fig|6666666.59332.peg.568	fig|6666666.59334.peg.1474	fig|6666666.59335.peg.4037	fig|6666666.59336.peg.5909	fig|6666666.59333.peg.1964	fig|6666666.59338.peg.3380	fig|6666666.59339.peg.8592	fig|6666666.59340.peg.231	fig|6666666.59337.peg.1664	fig|6666666.59342.peg.5691	fig|6666666.71181.peg.4440	fig|6666666.59344.peg.1025	fig|6666666.59345.peg.5633	fig|6666666.59341.peg.3564	fig|6666666.59347.peg.4651	fig|6666666.59346.peg.1651	fig|6666666.59348.peg.2990	fig|6666666.59349.peg.920	fig|6666666.59350.peg.6373	fig|6666666.59351.peg.3870	fig|6666666.59353.peg.2518	fig|6666666.59355.peg.4876	fig|6666666.59354.peg.4053
4075	Oxidoreductase, aldo keto reductase family	fig|6666666.59329.peg.220	fig|6666666.59330.peg.1747	fig|6666666.59331.peg.3412	fig|6666666.59332.peg.4209	fig|6666666.59334.peg.4629	fig|6666666.59335.peg.5340	fig|6666666.59336.peg.2947	fig|6666666.59333.peg.4648	fig|6666666.59338.peg.1806	fig|6666666.59339.peg.6613	fig|6666666.59340.peg.2488	fig|6666666.59337.peg.3646	fig|6666666.59342.peg.3289	fig|6666666.71181.peg.2138	fig|6666666.59344.peg.5254	fig|6666666.59345.peg.2040	fig|6666666.59341.peg.2324	fig|6666666.59347.peg.4576	fig|6666666.59346.peg.2616	fig|6666666.59348.peg.1894	fig|6666666.59349.peg.4161	fig|6666666.59350.peg.2193	fig|6666666.59351.peg.4277	fig|6666666.59353.peg.2833	fig|6666666.59355.peg.2492	fig|6666666.59354.peg.6454
9665	N-acetylmuramoyl-L-alanine amidase EC 3.5.1.28 AmpD	fig|6666666.59329.peg.2587	fig|6666666.59330.peg.3499	fig|6666666.59331.peg.1084	fig|6666666.59332.peg.302	fig|6666666.59334.peg.479	fig|6666666.59335.peg.3814	fig|6666666.59336.peg.1435	fig|6666666.59333.peg.149	fig|6666666.59338.peg.921	fig|6666666.59339.peg.7956	fig|6666666.59340.peg.305	fig|6666666.59337.peg.2056	fig|6666666.59342.peg.1875	fig|6666666.71181.peg.4580	fig|6666666.59344.peg.376	fig|6666666.59345.peg.2421	fig|6666666.59341.peg.5730	fig|6666666.59347.peg.3896	fig|6666666.59346.peg.584	fig|6666666.59348.peg.670	fig|6666666.59349.peg.2633	fig|6666666.59350.peg.1404	fig|6666666.59351.peg.280	fig|6666666.59353.peg.4824	fig|6666666.59355.peg.4896	fig|6666666.59354.peg.6335
9669	UDP-glucose 4-epimerase EC 5.1.3.2	fig|6666666.59329.peg.2537	fig|6666666.59330.peg.3477	fig|6666666.59331.peg.4788	fig|6666666.59332.peg.282	fig|6666666.59334.peg.1044	fig|6666666.59335.peg.500	fig|6666666.59336.peg.1923	fig|6666666.59333.peg.1142	fig|6666666.59338.peg.2496	fig|6666666.59339.peg.6318	fig|6666666.59340.peg.3015	fig|6666666.59337.peg.3033	fig|6666666.59342.peg.263	fig|6666666.71181.peg.2761	fig|6666666.59344.peg.416	fig|6666666.59345.peg.89	fig|6666666.59341.peg.1066	fig|6666666.59347.peg.4978	fig|6666666.59346.peg.1701	fig|6666666.59348.peg.12	fig|6666666.59349.peg.4883	fig|6666666.59350.peg.3910	fig|6666666.59351.peg.149	fig|6666666.59353.peg.603	fig|6666666.59355.peg.85	fig|6666666.59354.peg.4720
8973	SSU ribosomal protein S19p S15e	fig|6666666.59329.peg.6290	fig|6666666.59330.peg.554	fig|6666666.59331.peg.48	fig|6666666.59332.peg.2139	fig|6666666.59334.peg.1485	fig|6666666.59335.peg.4348	fig|6666666.59336.peg.146	fig|6666666.59333.peg.366	fig|6666666.59338.peg.1389	fig|6666666.59339.peg.8268	fig|6666666.59340.peg.55	fig|6666666.59337.peg.388	fig|6666666.59342.peg.304	fig|6666666.71181.peg.3456	fig|6666666.59344.peg.4939	fig|6666666.59345.peg.2535	fig|6666666.59341.peg.2498	fig|6666666.59347.peg.4823	fig|6666666.59346.peg.850	fig|6666666.59348.peg.415	fig|6666666.59349.peg.1098	fig|6666666.59350.peg.6235	fig|6666666.59351.peg.4814	fig|6666666.59353.peg.4594	fig|6666666.59355.peg.4737	fig|6666666.59354.peg.1747
6130	Putative diheme cytochrome c-553	fig|6666666.59329.peg.4379	fig|6666666.59330.peg.3191	fig|6666666.59331.peg.2319	fig|6666666.59332.peg.6157	fig|6666666.59334.peg.1461	fig|6666666.59335.peg.3537	fig|6666666.59336.peg.6565	fig|6666666.59333.peg.4305	fig|6666666.59338.peg.4743	fig|6666666.59339.peg.1324	fig|6666666.59340.peg.3163	fig|6666666.59337.peg.1444	fig|6666666.59342.peg.4023	fig|6666666.71181.peg.1747	fig|6666666.59344.peg.1615	fig|6666666.59345.peg.3234	fig|6666666.59341.peg.3926	fig|6666666.59347.peg.459	fig|6666666.59346.peg.1532	fig|6666666.59348.peg.2173	fig|6666666.59349.peg.138	fig|6666666.59350.peg.7328	fig|6666666.59351.peg.833	fig|6666666.59353.peg.3217	fig|6666666.59355.peg.3099	fig|6666666.59354.peg.202
9207	LSU ribosomal protein L29p L35e	fig|6666666.59329.peg.717	fig|6666666.59330.peg.558	fig|6666666.59331.peg.44	fig|6666666.59332.peg.2143	fig|6666666.59334.peg.1489	fig|6666666.59335.peg.4351	fig|6666666.59336.peg.150	fig|6666666.59333.peg.370	fig|6666666.59338.peg.1385	fig|6666666.59339.peg.8272	fig|6666666.59340.peg.60	fig|6666666.59337.peg.384	fig|6666666.59342.peg.308	fig|6666666.71181.peg.3452	fig|6666666.59344.peg.4935	fig|6666666.59345.peg.2531	fig|6666666.59341.peg.2502	fig|6666666.59347.peg.4827	fig|6666666.59346.peg.854	fig|6666666.59348.peg.1764	fig|6666666.59349.peg.1102	fig|6666666.59350.peg.7709	fig|6666666.59351.peg.4809	fig|6666666.59353.peg.4598	fig|6666666.59355.peg.4733	fig|6666666.59354.peg.1743
3401	Acetylornithine deacetylase EC 3.5.1.16	fig|6666666.59329.peg.5322	fig|6666666.59330.peg.4589	fig|6666666.59331.peg.1977	fig|6666666.59332.peg.1250	fig|6666666.59334.peg.3888	fig|6666666.59335.peg.1472	fig|6666666.59336.peg.1599	fig|6666666.59333.peg.1845	fig|6666666.59338.peg.5199	fig|6666666.59339.peg.7141	fig|6666666.59340.peg.640	fig|6666666.59337.peg.3543	fig|6666666.59342.peg.6129	fig|6666666.71181.peg.1501	fig|6666666.59344.peg.141	fig|6666666.59345.peg.5398	fig|6666666.59341.peg.950	fig|6666666.59347.peg.2845	fig|6666666.59346.peg.3544	fig|6666666.59348.peg.2135	fig|6666666.59349.peg.1416	fig|6666666.59350.peg.1746	fig|6666666.59351.peg.2237	fig|6666666.59353.peg.3902	fig|6666666.59355.peg.242	fig|6666666.59354.peg.480
10289	Endonuclease III EC 4.2.99.18	fig|6666666.59329.peg.786	fig|6666666.59330.peg.3378	fig|6666666.59331.peg.629	fig|6666666.59332.peg.2570	fig|6666666.59334.peg.630	fig|6666666.59335.peg.882	fig|6666666.59336.peg.4283	fig|6666666.59333.peg.4813	fig|6666666.59338.peg.4298	fig|6666666.59339.peg.52	fig|6666666.59340.peg.505	fig|6666666.59337.peg.4668	fig|6666666.59342.peg.1054	fig|6666666.71181.peg.2905	fig|6666666.59344.peg.3461	fig|6666666.59345.peg.1127	fig|6666666.59341.peg.2707	fig|6666666.59347.peg.5387	fig|6666666.59346.peg.5261	fig|6666666.59348.peg.86	fig|6666666.59349.peg.4635	fig|6666666.59350.peg.5497	fig|6666666.59351.peg.5073	fig|6666666.59353.peg.1415	fig|6666666.59355.peg.2459	fig|6666666.59354.peg.6159
7695	Transcriptional regulator, MarR family	fig|6666666.59329.peg.3890	fig|6666666.59330.peg.2733	fig|6666666.59331.peg.6296	fig|6666666.59332.peg.3847	fig|6666666.59334.peg.2962	fig|6666666.59335.peg.5537	fig|6666666.59336.peg.6505	fig|6666666.59333.peg.1457	fig|6666666.59338.peg.2638	fig|6666666.59339.peg.3793	fig|6666666.59340.peg.2146	fig|6666666.59337.peg.3591	fig|6666666.59342.peg.6175	fig|6666666.71181.peg.650	fig|6666666.59344.peg.2265	fig|6666666.59345.peg.2134	fig|6666666.59341.peg.5428	fig|6666666.59347.peg.3339	fig|6666666.59346.peg.1206	fig|6666666.59348.peg.2387	fig|6666666.59349.peg.4302	fig|6666666.59350.peg.5277	fig|6666666.59351.peg.1010	fig|6666666.59353.peg.3935	fig|6666666.59355.peg.181	fig|6666666.59354.peg.311
2815	Tyrosine-protein kinase Wzc EC 2.7.10.2	fig|6666666.59329.peg.2372	fig|6666666.59330.peg.1347	fig|6666666.59331.peg.620	fig|6666666.59332.peg.2831	fig|6666666.59334.peg.2794	fig|6666666.59335.peg.6097	fig|6666666.59336.peg.5031	fig|6666666.59333.peg.991	fig|6666666.59338.peg.5852	fig|6666666.59339.peg.6412	fig|6666666.59340.peg.241	fig|6666666.59337.peg.4444	fig|6666666.59342.peg.1661	fig|6666666.71181.peg.2450	fig|6666666.59344.peg.4657	fig|6666666.59345.peg.628	fig|6666666.59341.peg.2645	fig|6666666.59347.peg.4974	fig|6666666.59346.peg.3056	fig|6666666.59348.peg.5322	fig|6666666.59349.peg.256	fig|6666666.59350.peg.2160	fig|6666666.59351.peg.247	fig|6666666.59353.peg.3649	fig|6666666.59355.peg.4296	fig|6666666.59354.peg.843
4246	Putative NAD P -dependent oxidoreductase EC-YbbO	fig|6666666.59329.peg.3567	fig|6666666.59330.peg.871	fig|6666666.59331.peg.2488	fig|6666666.59332.peg.1562	fig|6666666.59334.peg.4891	fig|6666666.59335.peg.2133	fig|6666666.59336.peg.6310	fig|6666666.59333.peg.730	fig|6666666.59338.peg.2796	fig|6666666.59339.peg.1751	fig|6666666.59340.peg.3348	fig|6666666.59337.peg.5066	fig|6666666.59342.peg.1953	fig|6666666.71181.peg.3618	fig|6666666.59344.peg.471	fig|6666666.59345.peg.4159	fig|6666666.59341.peg.44	fig|6666666.59347.peg.4435	fig|6666666.59346.peg.4804	fig|6666666.59348.peg.3557	fig|6666666.59349.peg.404	fig|6666666.59350.peg.3003	fig|6666666.59351.peg.804	fig|6666666.59353.peg.4137	fig|6666666.59355.peg.3726	fig|6666666.59354.peg.2974
46	3-deoxy-manno-octulosonate cytidylyltransferase EC 2.7.7.38	fig|6666666.59329.peg.861	fig|6666666.59330.peg.1258	fig|6666666.59331.peg.966	fig|6666666.59332.peg.5354	fig|6666666.59334.peg.5500	fig|6666666.59335.peg.2829	fig|6666666.59336.peg.3391	fig|6666666.59333.peg.465	fig|6666666.59338.peg.156	fig|6666666.59339.peg.6331	fig|6666666.59340.peg.2145	fig|6666666.59337.peg.2202	fig|6666666.59342.peg.5793	fig|6666666.71181.peg.4185	fig|6666666.59344.peg.2788	fig|6666666.59345.peg.1587	fig|6666666.59341.peg.1854	fig|6666666.59347.peg.4107	fig|6666666.59346.peg.4226	fig|6666666.59348.peg.1	fig|6666666.59349.peg.2511	fig|6666666.59350.peg.4951	fig|6666666.59351.peg.2027	fig|6666666.59353.peg.1657	fig|6666666.59355.peg.1064	fig|6666666.59354.peg.875
47	ATP-dependent Clp protease adaptor protein ClpS	fig|6666666.59329.peg.5822	fig|6666666.59330.peg.1317	fig|6666666.59331.peg.4267	fig|6666666.59332.peg.4346	fig|6666666.59334.peg.871	fig|6666666.59335.peg.5597	fig|6666666.59336.peg.862	fig|6666666.59333.peg.1009	fig|6666666.59338.peg.5870	fig|6666666.59339.peg.346	fig|6666666.59340.peg.2665	fig|6666666.59337.peg.3373	fig|6666666.59342.peg.4716	fig|6666666.71181.peg.4129	fig|6666666.59344.peg.401	fig|6666666.59345.peg.1555	fig|6666666.59341.peg.994	fig|6666666.59347.peg.4111	fig|6666666.59346.peg.2521	fig|6666666.59348.peg.1385	fig|6666666.59349.peg.2892	fig|6666666.59350.peg.1943	fig|6666666.59351.peg.876	fig|6666666.59353.peg.1621	fig|6666666.59355.peg.1102	fig|6666666.59354.peg.3758
7841	Ribosomal RNA small subunit methyltransferase F EC 2.1.1.-	fig|6666666.59329.peg.6506	fig|6666666.59330.peg.1022	fig|6666666.59331.peg.5854	fig|6666666.59332.peg.4225	fig|6666666.59334.peg.5212	fig|6666666.59335.peg.3360	fig|6666666.59336.peg.4477	fig|6666666.59333.peg.1376	fig|6666666.59338.peg.2718	fig|6666666.59339.peg.8093	fig|6666666.59340.peg.921	fig|6666666.59337.peg.3900	fig|6666666.59342.peg.2354	fig|6666666.71181.peg.3432	fig|6666666.59344.peg.852	fig|6666666.59345.peg.3267	fig|6666666.59341.peg.4163	fig|6666666.59347.peg.4749	fig|6666666.59346.peg.4870	fig|6666666.59348.peg.4365	fig|6666666.59349.peg.2350	fig|6666666.59350.peg.5685	fig|6666666.59351.peg.1200	fig|6666666.59353.peg.4618	fig|6666666.59355.peg.4712	fig|6666666.59354.peg.6170
344	Transcriptional regulator of glmS gene, DeoR family	fig|6666666.59329.peg.614	fig|6666666.59330.peg.4017	fig|6666666.59331.peg.4576	fig|6666666.59332.peg.3652	fig|6666666.59334.peg.2588	fig|6666666.59335.peg.5875	fig|6666666.59336.peg.2236	fig|6666666.59333.peg.2099	fig|6666666.59338.peg.4326	fig|6666666.59339.peg.5731	fig|6666666.59340.peg.2653	fig|6666666.59337.peg.1412	fig|6666666.59342.peg.2578	fig|6666666.71181.peg.4492	fig|6666666.59344.peg.4307	fig|6666666.59345.peg.2279	fig|6666666.59341.peg.3647	fig|6666666.59347.peg.236	fig|6666666.59346.peg.4698	fig|6666666.59348.peg.2850	fig|6666666.59349.peg.1474	fig|6666666.59350.peg.2015	fig|6666666.59351.peg.2462	fig|6666666.59353.peg.3980	fig|6666666.59355.peg.3813	fig|6666666.59354.peg.5081
348	LSU ribosomal protein L16p L10e	fig|6666666.59329.peg.716	fig|6666666.59330.peg.557	fig|6666666.59331.peg.45	fig|6666666.59332.peg.2142	fig|6666666.59334.peg.1488	fig|6666666.59335.peg.4350	fig|6666666.59336.peg.149	fig|6666666.59333.peg.369	fig|6666666.59338.peg.1386	fig|6666666.59339.peg.8271	fig|6666666.59340.peg.59	fig|6666666.59337.peg.385	fig|6666666.59342.peg.307	fig|6666666.71181.peg.3453	fig|6666666.59344.peg.4936	fig|6666666.59345.peg.2532	fig|6666666.59341.peg.2501	fig|6666666.59347.peg.4826	fig|6666666.59346.peg.853	fig|6666666.59348.peg.1763	fig|6666666.59349.peg.1101	fig|6666666.59350.peg.3194	fig|6666666.59351.peg.4810	fig|6666666.59353.peg.4597	fig|6666666.59355.peg.4734	fig|6666666.59354.peg.1744
8306	Transcriptional regulator, AraC family	fig|6666666.59329.peg.3906	fig|6666666.59330.peg.5032	fig|6666666.59331.peg.5119	fig|6666666.59332.peg.5086	fig|6666666.59334.peg.4917	fig|6666666.59335.peg.5987	fig|6666666.59336.peg.2013	fig|6666666.59333.peg.1231	fig|6666666.59338.peg.3501	fig|6666666.59339.peg.7562	fig|6666666.59340.peg.2157	fig|6666666.59337.peg.5021	fig|6666666.59342.peg.6308	fig|6666666.71181.peg.3110	fig|6666666.59344.peg.3295	fig|6666666.59345.peg.615	fig|6666666.59341.peg.3090	fig|6666666.59347.peg.1460	fig|6666666.59346.peg.1211	fig|6666666.59348.peg.1972	fig|6666666.59349.peg.4959	fig|6666666.59350.peg.595	fig|6666666.59351.peg.1527	fig|6666666.59353.peg.3302	fig|6666666.59355.peg.4778	fig|6666666.59354.peg.909
10968	High-affinity choline uptake protein BetT	fig|6666666.59329.peg.3465	fig|6666666.59330.peg.3357	fig|6666666.59331.peg.3933	fig|6666666.59332.peg.3704	fig|6666666.59334.peg.1563	fig|6666666.59335.peg.1044	fig|6666666.59336.peg.6168	fig|6666666.59333.peg.3633	fig|6666666.59338.peg.2303	fig|6666666.59339.peg.4541	fig|6666666.59340.peg.1604	fig|6666666.59337.peg.3578	fig|6666666.59342.peg.6245	fig|6666666.71181.peg.2567	fig|6666666.59344.peg.3721	fig|6666666.59345.peg.3937	fig|6666666.59341.peg.4199	fig|6666666.59347.peg.2439	fig|6666666.59346.peg.3940	fig|6666666.59348.peg.2603	fig|6666666.59349.peg.3834	fig|6666666.59350.peg.388	fig|6666666.59351.peg.3690	fig|6666666.59353.peg.1349	fig|6666666.59355.peg.2523	fig|6666666.59354.peg.2108
4837	NAD P H oxidoreductase YRKL EC 1.6.99.- Putative NADPH-quinone reductase modulator of drug activity B Flavodoxin 2	fig|6666666.59329.peg.3464	fig|6666666.59330.peg.1459	fig|6666666.59331.peg.363	fig|6666666.59332.peg.3890	fig|6666666.59334.peg.3809	fig|6666666.59335.peg.4217	fig|6666666.59336.peg.5974	fig|6666666.59333.peg.5092	fig|6666666.59338.peg.1173	fig|6666666.59339.peg.3580	fig|6666666.59340.peg.3298	fig|6666666.59337.peg.1938	fig|6666666.59342.peg.6244	fig|6666666.71181.peg.1322	fig|6666666.59344.peg.2928	fig|6666666.59345.peg.2043	fig|6666666.59341.peg.3897	fig|6666666.59347.peg.4966	fig|6666666.59346.peg.4617	fig|6666666.59348.peg.4545	fig|6666666.59349.peg.3821	fig|6666666.59350.peg.2733	fig|6666666.59351.peg.1119	fig|6666666.59353.peg.4928	fig|6666666.59355.peg.4971	fig|6666666.59354.peg.4668
9439	Cobalt-zinc-cadmium resistance protein	fig|6666666.59329.peg.2014	fig|6666666.59330.peg.3235	fig|6666666.59331.peg.5738	fig|6666666.59332.peg.1313	fig|6666666.59334.peg.1683	fig|6666666.59335.peg.3547	fig|6666666.59336.peg.2321	fig|6666666.59333.peg.419	fig|6666666.59338.peg.2363	fig|6666666.59339.peg.8696	fig|6666666.59340.peg.1895	fig|6666666.59337.peg.4337	fig|6666666.59342.peg.5703	fig|6666666.71181.peg.5912	fig|6666666.59344.peg.981	fig|6666666.59345.peg.5120	fig|6666666.59341.peg.198	fig|6666666.59347.peg.2737	fig|6666666.59346.peg.3065	fig|6666666.59348.peg.1646	fig|6666666.59349.peg.2586	fig|6666666.59350.peg.1622	fig|6666666.59351.peg.266	fig|6666666.59353.peg.2106	fig|6666666.59355.peg.2692	fig|6666666.59354.peg.5109
9611	tRNA uridine 5-carboxymethylaminomethyl modification enzyme GidA	fig|6666666.59329.peg.1742	fig|6666666.59330.peg.1113	fig|6666666.59331.peg.3961	fig|6666666.59332.peg.93	fig|6666666.59334.peg.3779	fig|6666666.59335.peg.787	fig|6666666.59336.peg.22	fig|6666666.59333.peg.34	fig|6666666.59338.peg.488	fig|6666666.59339.peg.8023	fig|6666666.59340.peg.135	fig|6666666.59337.peg.885	fig|6666666.59342.peg.1191	fig|6666666.71181.peg.589	fig|6666666.59344.peg.4261	fig|6666666.59345.peg.4970	fig|6666666.59341.peg.1054	fig|6666666.59347.peg.4788	fig|6666666.59346.peg.1181	fig|6666666.59348.peg.305	fig|6666666.59349.peg.1024	fig|6666666.59350.peg.1506	fig|6666666.59351.peg.5364	fig|6666666.59353.peg.3091	fig|6666666.59355.peg.5151	fig|6666666.59354.peg.1143
9763	Acyl-[acyl-carrier-protein]--UDP-N-acetylglucosamine O-acyltransferase EC 2.3.1.129	fig|6666666.59329.peg.4483	fig|6666666.59330.peg.456	fig|6666666.59331.peg.4572	fig|6666666.59332.peg.415	fig|6666666.59334.peg.1793	fig|6666666.59335.peg.2664	fig|6666666.59336.peg.2999	fig|6666666.59333.peg.4461	fig|6666666.59338.peg.2457	fig|6666666.59339.peg.5125	fig|6666666.59340.peg.738	fig|6666666.59337.peg.1594	fig|6666666.59342.peg.280	fig|6666666.71181.peg.23	fig|6666666.59344.peg.2666	fig|6666666.59345.peg.2189	fig|6666666.59341.peg.980	fig|6666666.59347.peg.4370	fig|6666666.59346.peg.4922	fig|6666666.59348.peg.3427	fig|6666666.59349.peg.1363	fig|6666666.59350.peg.1091	fig|6666666.59351.peg.2127	fig|6666666.59353.peg.1997	fig|6666666.59355.peg.4102	fig|6666666.59354.peg.1408
4382	Glutamate synthase [NADPH] large chain EC 1.4.1.13	fig|6666666.59329.peg.1058	fig|6666666.59330.peg.2170	fig|6666666.59331.peg.2751	fig|6666666.59332.peg.187	fig|6666666.59334.peg.648	fig|6666666.59335.peg.2788	fig|6666666.59336.peg.2667	fig|6666666.59333.peg.4252	fig|6666666.59338.peg.3177	fig|6666666.59339.peg.4902	fig|6666666.59340.peg.3383	fig|6666666.59337.peg.4403	fig|6666666.59342.peg.5271	fig|6666666.71181.peg.1047	fig|6666666.59344.peg.1831	fig|6666666.59345.peg.3765	fig|6666666.59341.peg.3586	fig|6666666.59347.peg.4021	fig|6666666.59346.peg.1360	fig|6666666.59348.peg.3623	fig|6666666.59349.peg.2391	fig|6666666.59350.peg.4552	fig|6666666.59351.peg.639	fig|6666666.59353.peg.2366	fig|6666666.59355.peg.156	fig|6666666.59354.peg.5653
4030	Alcohol dehydrogenase EC 1.1.1.1	fig|6666666.59329.peg.4117	fig|6666666.59330.peg.923	fig|6666666.59331.peg.1471	fig|6666666.59332.peg.2480	fig|6666666.59334.peg.4307	fig|6666666.59335.peg.2765	fig|6666666.59336.peg.2680	fig|6666666.59333.peg.960	fig|6666666.59338.peg.4981	fig|6666666.59339.peg.3514	fig|6666666.59340.peg.2897	fig|6666666.59337.peg.4636	fig|6666666.59342.peg.3265	fig|6666666.71181.peg.3640	fig|6666666.59344.peg.5256	fig|6666666.59345.peg.436	fig|6666666.59341.peg.1884	fig|6666666.59347.peg.2567	fig|6666666.59346.peg.5193	fig|6666666.59348.peg.3992	fig|6666666.59349.peg.5025	fig|6666666.59350.peg.7376	fig|6666666.59351.peg.3368	fig|6666666.59353.peg.2504	fig|6666666.59355.peg.1266	fig|6666666.59354.peg.5518
8173	3-isopropylmalate dehydratase large subunit EC 4.2.1.33	fig|6666666.59329.peg.1835	fig|6666666.59330.peg.1765	fig|6666666.59331.peg.3525	fig|6666666.59332.peg.249	fig|6666666.59334.peg.894	fig|6666666.59335.peg.1523	fig|6666666.59336.peg.3671	fig|6666666.59333.peg.124	fig|6666666.59338.peg.56	fig|6666666.59339.peg.7321	fig|6666666.59340.peg.2301	fig|6666666.59337.peg.1391	fig|6666666.59342.peg.5864	fig|6666666.71181.peg.380	fig|6666666.59344.peg.1501	fig|6666666.59345.peg.4096	fig|6666666.59341.peg.4409	fig|6666666.59347.peg.1620	fig|6666666.59346.peg.749	fig|6666666.59348.peg.3960	fig|6666666.59349.peg.319	fig|6666666.59350.peg.5649	fig|6666666.59351.peg.1222	fig|6666666.59353.peg.3209	fig|6666666.59355.peg.1215	fig|6666666.59354.peg.838
9339	Transporter, putative	fig|6666666.59329.peg.38	fig|6666666.59330.peg.135	fig|6666666.59331.peg.2842	fig|6666666.59332.peg.753	fig|6666666.59334.peg.462	fig|6666666.59335.peg.743	fig|6666666.59336.peg.2819	fig|6666666.59333.peg.4663	fig|6666666.59338.peg.1721	fig|6666666.59339.peg.8814	fig|6666666.59340.peg.2415	fig|6666666.59337.peg.353	fig|6666666.59342.peg.2516	fig|6666666.71181.peg.1730	fig|6666666.59344.peg.1920	fig|6666666.59345.peg.761	fig|6666666.59341.peg.787	fig|6666666.59347.peg.4561	fig|6666666.59346.peg.5299	fig|6666666.59348.peg.4537	fig|6666666.59349.peg.4801	fig|6666666.59350.peg.3542	fig|6666666.59351.peg.5231	fig|6666666.59353.peg.117	fig|6666666.59355.peg.298	fig|6666666.59354.peg.2135
1613	Tyrosine recombinase XerC	fig|6666666.59329.peg.212	fig|6666666.59330.peg.3055	fig|6666666.59331.peg.2553	fig|6666666.59332.peg.4407	fig|6666666.59334.peg.2814	fig|6666666.59335.peg.3816	fig|6666666.59336.peg.3932	fig|6666666.59333.peg.3936	fig|6666666.59338.peg.4908	fig|6666666.59339.peg.7958	fig|6666666.59340.peg.3065	fig|6666666.59337.peg.1620	fig|6666666.59342.peg.3778	fig|6666666.71181.peg.5142	fig|6666666.59344.peg.2489	fig|6666666.59345.peg.5499	fig|6666666.59341.peg.3123	fig|6666666.59347.peg.5073	fig|6666666.59346.peg.3098	fig|6666666.59348.peg.668	fig|6666666.59349.peg.4391	fig|6666666.59350.peg.7958	fig|6666666.59351.peg.4748	fig|6666666.59353.peg.3838	fig|6666666.59355.peg.4995	fig|6666666.59354.peg.4888
2871	Glutamyl-tRNA synthetase EC 6.1.1.17	fig|6666666.59329.peg.4551	fig|6666666.59330.peg.1757	fig|6666666.59331.peg.2303	fig|6666666.59332.peg.3225	fig|6666666.59334.peg.221	fig|6666666.59335.peg.5210	fig|6666666.59336.peg.2866	fig|6666666.59333.peg.863	fig|6666666.59338.peg.3889	fig|6666666.59339.peg.4771	fig|6666666.59340.peg.1054	fig|6666666.59337.peg.624	fig|6666666.59342.peg.1570	fig|6666666.71181.peg.3197	fig|6666666.59344.peg.4441	fig|6666666.59345.peg.5437	fig|6666666.59341.peg.1552	fig|6666666.59347.peg.2945	fig|6666666.59346.peg.2108	fig|6666666.59348.peg.1700	fig|6666666.59349.peg.824	fig|6666666.59350.peg.4293	fig|6666666.59351.peg.3735	fig|6666666.59353.peg.2894	fig|6666666.59355.peg.2777	fig|6666666.59354.peg.48
5447	Aspartate carbamoyltransferase EC 2.1.3.2	fig|6666666.59329.peg.1445	fig|6666666.59330.peg.62	fig|6666666.59331.peg.4640	fig|6666666.59332.peg.1284	fig|6666666.59334.peg.3767	fig|6666666.59335.peg.464	fig|6666666.59336.peg.3088	fig|6666666.59333.peg.5024	fig|6666666.59338.peg.2821	fig|6666666.59339.peg.6474	fig|6666666.59340.peg.3412	fig|6666666.59337.peg.849	fig|6666666.59342.peg.429	fig|6666666.71181.peg.3294	fig|6666666.59344.peg.4649	fig|6666666.59345.peg.4843	fig|6666666.59341.peg.2699	fig|6666666.59347.peg.2613	fig|6666666.59346.peg.621	fig|6666666.59348.peg.2511	fig|6666666.59349.peg.1753	fig|6666666.59350.peg.1244	fig|6666666.59351.peg.3943	fig|6666666.59353.peg.2431	fig|6666666.59355.peg.524	fig|6666666.59354.peg.482
7685	UDP-3-O-[3-hydroxymyristoyl] glucosamine N-acyltransferase EC 2.3.1.-	fig|6666666.59329.peg.1584	fig|6666666.59330.peg.458	fig|6666666.59331.peg.2207	fig|6666666.59332.peg.413	fig|6666666.59334.peg.1795	fig|6666666.59335.peg.2662	fig|6666666.59336.peg.3001	fig|6666666.59333.peg.4464	fig|6666666.59338.peg.2455	fig|6666666.59339.peg.5122	fig|6666666.59340.peg.1316	fig|6666666.59337.peg.1592	fig|6666666.59342.peg.278	fig|6666666.71181.peg.25	fig|6666666.59344.peg.2664	fig|6666666.59345.peg.2191	fig|6666666.59341.peg.978	fig|6666666.59347.peg.4368	fig|6666666.59346.peg.4920	fig|6666666.59348.peg.4079	fig|6666666.59349.peg.1365	fig|6666666.59350.peg.582	fig|6666666.59351.peg.2125	fig|6666666.59353.peg.1995	fig|6666666.59355.peg.4100	fig|6666666.59354.peg.1344
8442	Permease of the drug metabolite transporter DMT superfamily	fig|6666666.59329.peg.3223	fig|6666666.59330.peg.3553	fig|6666666.59331.peg.4143	fig|6666666.59332.peg.3589	fig|6666666.59334.peg.2505	fig|6666666.59335.peg.1048	fig|6666666.59336.peg.4006	fig|6666666.59333.peg.3881	fig|6666666.59338.peg.2083	fig|6666666.59339.peg.4612	fig|6666666.59340.peg.3757	fig|6666666.59337.peg.1241	fig|6666666.59342.peg.3717	fig|6666666.71181.peg.5465	fig|6666666.59344.peg.2116	fig|6666666.59345.peg.4427	fig|6666666.59341.peg.4159	fig|6666666.59347.peg.901	fig|6666666.59346.peg.3353	fig|6666666.59348.peg.5153	fig|6666666.59349.peg.3857	fig|6666666.59350.peg.941	fig|6666666.59351.peg.1718	fig|6666666.59353.peg.5048	fig|6666666.59355.peg.4685	fig|6666666.59354.peg.3991
7539	Endoribonuclease L-PSP	fig|6666666.59329.peg.3708	fig|6666666.59330.peg.60	fig|6666666.59331.peg.5720	fig|6666666.59332.peg.4627	fig|6666666.59334.peg.2771	fig|6666666.59335.peg.2924	fig|6666666.59336.peg.3332	fig|6666666.59333.peg.5026	fig|6666666.59338.peg.122	fig|6666666.59339.peg.8734	fig|6666666.59340.peg.834	fig|6666666.59337.peg.5792	fig|6666666.59342.peg.434	fig|6666666.71181.peg.325	fig|6666666.59344.peg.1264	fig|6666666.59345.peg.1187	fig|6666666.59341.peg.958	fig|6666666.59347.peg.4933	fig|6666666.59346.peg.3815	fig|6666666.59348.peg.2448	fig|6666666.59349.peg.3643	fig|6666666.59350.peg.5053	fig|6666666.59351.peg.2925	fig|6666666.59353.peg.4221	fig|6666666.59355.peg.4184	fig|6666666.59354.peg.3359
6171	Menaquinone-specific isochorismate synthase EC 5.4.4.2	fig|6666666.59329.peg.5630	fig|6666666.59330.peg.309	fig|6666666.59331.peg.767	fig|6666666.59332.peg.4061	fig|6666666.59334.peg.2519	fig|6666666.59335.peg.859	fig|6666666.59336.peg.6475	fig|6666666.59333.peg.1759	fig|6666666.59338.peg.6150	fig|6666666.59339.peg.3227	fig|6666666.59340.peg.3058	fig|6666666.59337.peg.1037	fig|6666666.59342.peg.4538	fig|6666666.71181.peg.1733	fig|6666666.59344.peg.2558	fig|6666666.59345.peg.4246	fig|6666666.59341.peg.5764	fig|6666666.59347.peg.270	fig|6666666.59346.peg.3845	fig|6666666.59348.peg.3152	fig|6666666.59349.peg.3730	fig|6666666.59350.peg.2773	fig|6666666.59351.peg.788	fig|6666666.59353.peg.937	fig|6666666.59355.peg.2442	fig|6666666.59354.peg.1468
7332	GTP-binding protein HflX	fig|6666666.59329.peg.693	fig|6666666.59330.peg.3561	fig|6666666.59331.peg.1283	fig|6666666.59332.peg.4222	fig|6666666.59334.peg.3061	fig|6666666.59335.peg.4132	fig|6666666.59336.peg.3762	fig|6666666.59333.peg.288	fig|6666666.59338.peg.1002	fig|6666666.59339.peg.8861	fig|6666666.59340.peg.463	fig|6666666.59337.peg.1783	fig|6666666.59342.peg.2597	fig|6666666.71181.peg.4633	fig|6666666.59344.peg.5885	fig|6666666.59345.peg.5663	fig|6666666.59341.peg.4273	fig|6666666.59347.peg.5346	fig|6666666.59346.peg.3039	fig|6666666.59348.peg.2816	fig|6666666.59349.peg.3172	fig|6666666.59350.peg.7857	fig|6666666.59351.peg.3095	fig|6666666.59353.peg.4989	fig|6666666.59355.peg.5073	fig|6666666.59354.peg.6039
7054	Membrane-bound lytic murein transglycosylase D precursor EC 3.2.1.-	fig|6666666.59329.peg.740	fig|6666666.59330.peg.445	fig|6666666.59331.peg.3077	fig|6666666.59332.peg.5933	fig|6666666.59334.peg.5578	fig|6666666.59335.peg.4573	fig|6666666.59336.peg.5567	fig|6666666.59333.peg.1158	fig|6666666.59338.peg.1726	fig|6666666.59339.peg.8034	fig|6666666.59340.peg.697	fig|6666666.59337.peg.151	fig|6666666.59342.peg.2987	fig|6666666.71181.peg.2114	fig|6666666.59344.peg.5204	fig|6666666.59345.peg.4115	fig|6666666.59341.peg.4692	fig|6666666.59347.peg.2066	fig|6666666.59346.peg.269	fig|6666666.59348.peg.4138	fig|6666666.59349.peg.2800	fig|6666666.59350.peg.3745	fig|6666666.59351.peg.5042	fig|6666666.59353.peg.2988	fig|6666666.59355.peg.1814	fig|6666666.59354.peg.3187
6993	Enoyl-CoA hydratase EC 4.2.1.17 Delta 3 -cis-delta 2 -trans-enoyl-CoA isomerase EC 5.3.3.8 3-hydroxyacyl-CoA dehydrogenase EC 1.1.1.35 3-hydroxybutyryl-CoA epimerase EC 5.1.2.3	fig|6666666.59329.peg.5358	fig|6666666.59330.peg.1085	fig|6666666.59331.peg.763	fig|6666666.59332.peg.67	fig|6666666.59334.peg.2597	fig|6666666.59335.peg.1262	fig|6666666.59336.peg.2816	fig|6666666.59333.peg.5238	fig|6666666.59338.peg.3205	fig|6666666.59339.peg.7991	fig|6666666.59340.peg.2555	fig|6666666.59337.peg.1468	fig|6666666.59342.peg.5403	fig|6666666.71181.peg.3328	fig|6666666.59344.peg.4997	fig|6666666.59345.peg.223	fig|6666666.59341.peg.848	fig|6666666.59347.peg.5106	fig|6666666.59346.peg.2168	fig|6666666.59348.peg.460	fig|6666666.59349.peg.4071	fig|6666666.59350.peg.992	fig|6666666.59351.peg.3704	fig|6666666.59353.peg.2479	fig|6666666.59355.peg.574	fig|6666666.59354.peg.1394
11034	LSU ribosomal protein L7 L12 P1 P2	fig|6666666.59329.peg.626	fig|6666666.59330.peg.3408	fig|6666666.59331.peg.440	fig|6666666.59332.peg.2889	fig|6666666.59334.peg.2477	fig|6666666.59335.peg.5629	fig|6666666.59336.peg.1683	fig|6666666.59333.peg.4393	fig|6666666.59338.peg.3292	fig|6666666.59339.peg.8842	fig|6666666.59340.peg.1329	fig|6666666.59337.peg.4989	fig|6666666.59342.peg.367	fig|6666666.71181.peg.5015	fig|6666666.59344.peg.5462	fig|6666666.59345.peg.5654	fig|6666666.59341.peg.5594	fig|6666666.59347.peg.5398	fig|6666666.59346.peg.4099	fig|6666666.59348.peg.3991	fig|6666666.59349.peg.1142	fig|6666666.59350.peg.5399	fig|6666666.59351.peg.5242	fig|6666666.59353.peg.4452	fig|6666666.59355.peg.4575	fig|6666666.59354.peg.4534
7837	Transcriptional regulator, LysR family	fig|6666666.59329.peg.633	fig|6666666.59330.peg.4237	fig|6666666.59331.peg.2685	fig|6666666.59332.peg.5782	fig|6666666.59334.peg.3310	fig|6666666.59335.peg.2757	fig|6666666.59336.peg.2714	fig|6666666.59333.peg.4101	fig|6666666.59338.peg.5481	fig|6666666.59339.peg.1783	fig|6666666.59340.peg.1375	fig|6666666.59337.peg.3596	fig|6666666.59342.peg.5772	fig|6666666.71181.peg.2209	fig|6666666.59344.peg.5616	fig|6666666.59345.peg.4172	fig|6666666.59341.peg.5227	fig|6666666.59347.peg.465	fig|6666666.59346.peg.927	fig|6666666.59348.peg.4212	fig|6666666.59349.peg.3128	fig|6666666.59350.peg.2121	fig|6666666.59351.peg.4511	fig|6666666.59353.peg.3486	fig|6666666.59355.peg.3531	fig|6666666.59354.peg.5921
1805	DNA-directed RNA polymerase omega subunit EC 2.7.7.6	fig|6666666.59329.peg.1268	fig|6666666.59330.peg.1194	fig|6666666.59331.peg.2949	fig|6666666.59332.peg.725	fig|6666666.59334.peg.237	fig|6666666.59335.peg.4066	fig|6666666.59336.peg.834	fig|6666666.59333.peg.4057	fig|6666666.59338.peg.2938	fig|6666666.59339.peg.6250	fig|6666666.59340.peg.157	fig|6666666.59337.peg.502	fig|6666666.59342.peg.581	fig|6666666.71181.peg.2605	fig|6666666.59344.peg.924	fig|6666666.59345.peg.2649	fig|6666666.59341.peg.4959	fig|6666666.59347.peg.5199	fig|6666666.59346.peg.1384	fig|6666666.59348.peg.1929	fig|6666666.59349.peg.3645	fig|6666666.59350.peg.6798	fig|6666666.59351.peg.317	fig|6666666.59353.peg.2606	fig|6666666.59355.peg.5320	fig|6666666.59354.peg.3357
3787	Ribonuclease III EC 3.1.26.3	fig|6666666.59329.peg.503	fig|6666666.59330.peg.385	fig|6666666.59331.peg.5761	fig|6666666.59332.peg.728	fig|6666666.59334.peg.1878	fig|6666666.59335.peg.1490	fig|6666666.59336.peg.2100	fig|6666666.59333.peg.2809	fig|6666666.59338.peg.1515	fig|6666666.59339.peg.7370	fig|6666666.59340.peg.851	fig|6666666.59337.peg.565	fig|6666666.59342.peg.4454	fig|6666666.71181.peg.1423	fig|6666666.59344.peg.1566	fig|6666666.59345.peg.5055	fig|6666666.59341.peg.1334	fig|6666666.59347.peg.3176	fig|6666666.59346.peg.334	fig|6666666.59348.peg.649	fig|6666666.59349.peg.4318	fig|6666666.59350.peg.1614	fig|6666666.59351.peg.600	fig|6666666.59353.peg.2653	fig|6666666.59355.peg.1829	fig|6666666.59354.peg.2817
4994	Type II IV secretion system ATP hydrolase TadA VirB11 CpaF, TadA subfamily	fig|6666666.59329.peg.1769	fig|6666666.59330.peg.344	fig|6666666.59331.peg.2293	fig|6666666.59332.peg.1627	fig|6666666.59334.peg.1504	fig|6666666.59335.peg.718	fig|6666666.59336.peg.450	fig|6666666.59333.peg.770	fig|6666666.59338.peg.3701	fig|6666666.59339.peg.6199	fig|6666666.59340.peg.1758	fig|6666666.59337.peg.3075	fig|6666666.59342.peg.2684	fig|6666666.71181.peg.1964	fig|6666666.59344.peg.1459	fig|6666666.59345.peg.2676	fig|6666666.59341.peg.4293	fig|6666666.59347.peg.3893	fig|6666666.59346.peg.4812	fig|6666666.59348.peg.5108	fig|6666666.59349.peg.2626	fig|6666666.59350.peg.4340	fig|6666666.59351.peg.4346	fig|6666666.59353.peg.155	fig|6666666.59355.peg.765	fig|6666666.59354.peg.5980
1490	Phenylalanyl-tRNA synthetase alpha chain EC 6.1.1.20	fig|6666666.59329.peg.1470	fig|6666666.59330.peg.533	fig|6666666.59331.peg.1690	fig|6666666.59332.peg.5772	fig|6666666.59334.peg.2153	fig|6666666.59335.peg.3606	fig|6666666.59336.peg.5754	fig|6666666.59333.peg.533	fig|6666666.59338.peg.4155	fig|6666666.59339.peg.596	fig|6666666.59340.peg.3337	fig|6666666.59337.peg.3979	fig|6666666.59342.peg.4733	fig|6666666.71181.peg.2416	fig|6666666.59344.peg.804	fig|6666666.59345.peg.4651	fig|6666666.59341.peg.450	fig|6666666.59347.peg.1878	fig|6666666.59346.peg.3122	fig|6666666.59348.peg.3243	fig|6666666.59349.peg.3585	fig|6666666.59350.peg.976	fig|6666666.59351.peg.4429	fig|6666666.59353.peg.1305	fig|6666666.59355.peg.3276	fig|6666666.59354.peg.4281
525	DNA polymerase III epsilon subunit EC 2.7.7.7	fig|6666666.59329.peg.4317	fig|6666666.59330.peg.4659	fig|6666666.59331.peg.4058	fig|6666666.59332.peg.433	fig|6666666.59334.peg.3924	fig|6666666.59335.peg.5517	fig|6666666.59336.peg.1419	fig|6666666.59333.peg.1163	fig|6666666.59338.peg.3632	fig|6666666.59339.peg.5150	fig|6666666.59340.peg.635	fig|6666666.59337.peg.4476	fig|6666666.59342.peg.4295	fig|6666666.71181.peg.879	fig|6666666.59344.peg.4754	fig|6666666.59345.peg.2174	fig|6666666.59341.peg.2352	fig|6666666.59347.peg.2867	fig|6666666.59346.peg.3694	fig|6666666.59348.peg.2910	fig|6666666.59349.peg.4586	fig|6666666.59350.peg.5417	fig|6666666.59351.peg.5496	fig|6666666.59353.peg.4554	fig|6666666.59355.peg.4643	fig|6666666.59354.peg.1438
6503	Zn-dependent protease with chaperone function PA4632	fig|6666666.59329.peg.6128	fig|6666666.59330.peg.3635	fig|6666666.59331.peg.2128	fig|6666666.59332.peg.6265	fig|6666666.59334.peg.378	fig|6666666.59335.peg.1192	fig|6666666.59336.peg.1610	fig|6666666.59333.peg.4508	fig|6666666.59338.peg.3698	fig|6666666.59339.peg.2908	fig|6666666.59340.peg.1648	fig|6666666.59337.peg.3142	fig|6666666.59342.peg.1683	fig|6666666.71181.peg.5350	fig|6666666.59344.peg.4021	fig|6666666.59345.peg.1150	fig|6666666.59341.peg.3245	fig|6666666.59347.peg.1908	fig|6666666.59346.peg.2500	fig|6666666.59348.peg.5086	fig|6666666.59349.peg.3871	fig|6666666.59350.peg.3691	fig|6666666.59351.peg.4922	fig|6666666.59353.peg.5072	fig|6666666.59355.peg.3987	fig|6666666.59354.peg.5534
6501	ATP-dependent helicase HrpB	fig|6666666.59329.peg.1972	fig|6666666.59330.peg.1952	fig|6666666.59331.peg.5128	fig|6666666.59332.peg.5716	fig|6666666.59334.peg.1299	fig|6666666.59335.peg.1519	fig|6666666.59336.peg.569	fig|6666666.59333.peg.3636	fig|6666666.59338.peg.1972	fig|6666666.59339.peg.3683	fig|6666666.59340.peg.141	fig|6666666.59337.peg.628	fig|6666666.59342.peg.5059	fig|6666666.71181.peg.2835	fig|6666666.59344.peg.567	fig|6666666.59345.peg.2401	fig|6666666.59341.peg.5222	fig|6666666.59347.peg.1691	fig|6666666.59346.peg.3743	fig|6666666.59348.peg.5531	fig|6666666.59349.peg.3665	fig|6666666.59350.peg.6637	fig|6666666.59351.peg.481	fig|6666666.59353.peg.1872	fig|6666666.59355.peg.1142	fig|6666666.59354.peg.6021
4501	Heat shock protein GrpE	fig|6666666.59329.peg.1682	fig|6666666.59330.peg.4620	fig|6666666.59331.peg.3078	fig|6666666.59332.peg.385	fig|6666666.59334.peg.1384	fig|6666666.59335.peg.5165	fig|6666666.59336.peg.223	fig|6666666.59333.peg.2755	fig|6666666.59338.peg.1080	fig|6666666.59339.peg.7274	fig|6666666.59340.peg.1194	fig|6666666.59337.peg.4971	fig|6666666.59342.peg.856	fig|6666666.71181.peg.1439	fig|6666666.59344.peg.1547	fig|6666666.59345.peg.3573	fig|6666666.59341.peg.4894	fig|6666666.59347.peg.4329	fig|6666666.59346.peg.690	fig|6666666.59348.peg.4818	fig|6666666.59349.peg.2383	fig|6666666.59350.peg.1497	fig|6666666.59351.peg.646	fig|6666666.59353.peg.4353	fig|6666666.59355.peg.4490	fig|6666666.59354.peg.4834
2088	Phosphoenolpyruvate carboxykinase [ATP] EC 4.1.1.49	fig|6666666.59329.peg.346	fig|6666666.59330.peg.413	fig|6666666.59331.peg.960	fig|6666666.59332.peg.2105	fig|6666666.59334.peg.135	fig|6666666.59335.peg.725	fig|6666666.59336.peg.445	fig|6666666.59333.peg.499	fig|6666666.59338.peg.1800	fig|6666666.59339.peg.6189	fig|6666666.59340.peg.175	fig|6666666.59337.peg.4238	fig|6666666.59342.peg.2910	fig|6666666.71181.peg.3863	fig|6666666.59344.peg.860	fig|6666666.59345.peg.2681	fig|6666666.59341.peg.3432	fig|6666666.59347.peg.4459	fig|6666666.59346.peg.2600	fig|6666666.59348.peg.2080	fig|6666666.59349.peg.2180	fig|6666666.59350.peg.1623	fig|6666666.59351.peg.4354	fig|6666666.59353.peg.1257	fig|6666666.59355.peg.1896	fig|6666666.59354.peg.5144
10238	Ribosomal large subunit pseudouridine synthase D EC 4.2.1.70	fig|6666666.59329.peg.6511	fig|6666666.59330.peg.473	fig|6666666.59331.peg.2851	fig|6666666.59332.peg.2228	fig|6666666.59334.peg.1645	fig|6666666.59335.peg.244	fig|6666666.59336.peg.5973	fig|6666666.59333.peg.1599	fig|6666666.59338.peg.3398	fig|6666666.59339.peg.7517	fig|6666666.59340.peg.1187	fig|6666666.59337.peg.1576	fig|6666666.59342.peg.3353	fig|6666666.71181.peg.395	fig|6666666.59344.peg.2425	fig|6666666.59345.peg.1071	fig|6666666.59341.peg.896	fig|6666666.59347.peg.4057	fig|6666666.59346.peg.5004	fig|6666666.59348.peg.5197	fig|6666666.59349.peg.2512	fig|6666666.59350.peg.6328	fig|6666666.59351.peg.2631	fig|6666666.59353.peg.4801	fig|6666666.59355.peg.713	fig|6666666.59354.peg.2624
7783	Serine protein kinase prkA protein , P-loop containing	fig|6666666.59329.peg.3650	fig|6666666.59330.peg.1261	fig|6666666.59331.peg.2799	fig|6666666.59332.peg.6085	fig|6666666.59334.peg.1893	fig|6666666.59335.peg.2824	fig|6666666.59336.peg.3387	fig|6666666.59333.peg.1840	fig|6666666.59338.peg.5646	fig|6666666.59339.peg.3482	fig|6666666.59340.peg.1088	fig|6666666.59337.peg.2205	fig|6666666.59342.peg.4442	fig|6666666.71181.peg.2967	fig|6666666.59344.peg.2888	fig|6666666.59345.peg.1584	fig|6666666.59341.peg.3941	fig|6666666.59347.peg.4169	fig|6666666.59346.peg.3246	fig|6666666.59348.peg.1977	fig|6666666.59349.peg.2395	fig|6666666.59350.peg.7045	fig|6666666.59351.peg.635	fig|6666666.59353.peg.1437	fig|6666666.59355.peg.1986	fig|6666666.59354.peg.5163
11011	Glucose-1-phosphate adenylyltransferase EC 2.7.7.27	fig|6666666.59329.peg.3638	fig|6666666.59330.peg.49	fig|6666666.59331.peg.3600	fig|6666666.59332.peg.2535	fig|6666666.59334.peg.95	fig|6666666.59335.peg.925	fig|6666666.59336.peg.5804	fig|6666666.59333.peg.639	fig|6666666.59338.peg.1519	fig|6666666.59339.peg.297	fig|6666666.59340.peg.3657	fig|6666666.59337.peg.459	fig|6666666.59342.peg.50	fig|6666666.71181.peg.213	fig|6666666.59344.peg.270	fig|6666666.59345.peg.1545	fig|6666666.59341.peg.2737	fig|6666666.59347.peg.1290	fig|6666666.59346.peg.1596	fig|6666666.59348.peg.2005	fig|6666666.59349.peg.25	fig|6666666.59350.peg.1640	fig|6666666.59351.peg.2006	fig|6666666.59353.peg.2174	fig|6666666.59355.peg.1737	fig|6666666.59354.peg.5891
11338	tRNA delta 2 -isopentenylpyrophosphate transferase EC 2.5.1.8	fig|6666666.59329.peg.695	fig|6666666.59330.peg.3559	fig|6666666.59331.peg.1280	fig|6666666.59332.peg.1980	fig|6666666.59334.peg.3063	fig|6666666.59335.peg.4130	fig|6666666.59336.peg.3759	fig|6666666.59333.peg.286	fig|6666666.59338.peg.1000	fig|6666666.59339.peg.8858	fig|6666666.59340.peg.461	fig|6666666.59337.peg.1781	fig|6666666.59342.peg.2600	fig|6666666.71181.peg.4635	fig|6666666.59344.peg.5883	fig|6666666.59345.peg.5665	fig|6666666.59341.peg.3761	fig|6666666.59347.peg.5348	fig|6666666.59346.peg.3041	fig|6666666.59348.peg.2814	fig|6666666.59349.peg.3170	fig|6666666.59350.peg.1874	fig|6666666.59351.peg.3093	fig|6666666.59353.peg.4991	fig|6666666.59355.peg.5972	fig|6666666.59354.peg.6042
9273	2-C-methyl-D-erythritol 2,4-cyclodiphosphate synthase EC 4.6.1.12	fig|6666666.59329.peg.4460	fig|6666666.59330.peg.2462	fig|6666666.59331.peg.4167	fig|6666666.59332.peg.200	fig|6666666.59334.peg.269	fig|6666666.59335.peg.1656	fig|6666666.59336.peg.4984	fig|6666666.59333.peg.4778	fig|6666666.59338.peg.222	fig|6666666.59339.peg.7918	fig|6666666.59340.peg.1527	fig|6666666.59337.peg.579	fig|6666666.59342.peg.1274	fig|6666666.71181.peg.3417	fig|6666666.59344.peg.2196	fig|6666666.59345.peg.5070	fig|6666666.59341.peg.657	fig|6666666.59347.peg.3950	fig|6666666.59346.peg.3147	fig|6666666.59348.peg.4438	fig|6666666.59349.peg.4382	fig|6666666.59350.peg.6649	fig|6666666.59351.peg.5477	fig|6666666.59353.peg.210	fig|6666666.59355.peg.2979	fig|6666666.59354.peg.3141
7816	Multidrug resistance protein D	fig|6666666.59329.peg.2673	fig|6666666.59330.peg.1799	fig|6666666.59331.peg.532	fig|6666666.59332.peg.5473	fig|6666666.59334.peg.913	fig|6666666.59335.peg.1631	fig|6666666.59336.peg.3791	fig|6666666.59333.peg.2977	fig|6666666.59338.peg.373	fig|6666666.59339.peg.3651	fig|6666666.59340.peg.675	fig|6666666.59337.peg.5413	fig|6666666.59342.peg.1698	fig|6666666.71181.peg.486	fig|6666666.59344.peg.5283	fig|6666666.59345.peg.37	fig|6666666.59341.peg.5063	fig|6666666.59347.peg.1995	fig|6666666.59346.peg.3663	fig|6666666.59348.peg.1348	fig|6666666.59349.peg.3872	fig|6666666.59350.peg.3750	fig|6666666.59351.peg.3412	fig|6666666.59353.peg.4630	fig|6666666.59355.peg.4360	fig|6666666.59354.peg.5555
2663	Sulfate permease	fig|6666666.59329.peg.1457	fig|6666666.59330.peg.4045	fig|6666666.59331.peg.3932	fig|6666666.59332.peg.5319	fig|6666666.59334.peg.814	fig|6666666.59335.peg.2333	fig|6666666.59336.peg.4637	fig|6666666.59333.peg.1605	fig|6666666.59338.peg.5016	fig|6666666.59339.peg.3163	fig|6666666.59340.peg.1810	fig|6666666.59337.peg.3855	fig|6666666.59342.peg.5869	fig|6666666.71181.peg.786	fig|6666666.59344.peg.117	fig|6666666.59345.peg.1074	fig|6666666.59341.peg.537	fig|6666666.59347.peg.3904	fig|6666666.59346.peg.5178	fig|6666666.59348.peg.2107	fig|6666666.59349.peg.400	fig|6666666.59350.peg.644	fig|6666666.59351.peg.850	fig|6666666.59353.peg.437	fig|6666666.59355.peg.1243	fig|6666666.59354.peg.2968
1920	Transcription accessory protein S1 RNA-binding domain	fig|6666666.59329.peg.1897	fig|6666666.59330.peg.435	fig|6666666.59331.peg.2228	fig|6666666.59332.peg.2465	fig|6666666.59334.peg.4045	fig|6666666.59335.peg.5920	fig|6666666.59336.peg.4091	fig|6666666.59333.peg.3072	fig|6666666.59338.peg.4004	fig|6666666.59339.peg.6228	fig|6666666.59340.peg.2072	fig|6666666.59337.peg.688	fig|6666666.59342.peg.382	fig|6666666.71181.peg.6017	fig|6666666.59344.peg.2094	fig|6666666.59345.peg.5580	fig|6666666.59341.peg.1419	fig|6666666.59347.peg.1217	fig|6666666.59346.peg.3412	fig|6666666.59348.peg.407	fig|6666666.59349.peg.2189	fig|6666666.59350.peg.3592	fig|6666666.59351.peg.140	fig|6666666.59353.peg.2194	fig|6666666.59355.peg.1195	fig|6666666.59354.peg.5104
3869	Lead, cadmium, zinc and mercury transporting ATPase EC 3.6.3.3 EC 3.6.3.5 ; Copper-translocating P-type ATPase EC 3.6.3.4	fig|6666666.59329.peg.4584	fig|6666666.59330.peg.4062	fig|6666666.59331.peg.101	fig|6666666.59332.peg.4829	fig|6666666.59334.peg.5555	fig|6666666.59335.peg.3534	fig|6666666.59336.peg.2862	fig|6666666.59333.peg.215	fig|6666666.59338.peg.5067	fig|6666666.59339.peg.1322	fig|6666666.59340.peg.1053	fig|6666666.59337.peg.2171	fig|6666666.59342.peg.2024	fig|6666666.71181.peg.3283	fig|6666666.59344.peg.5075	fig|6666666.59345.peg.3231	fig|6666666.59341.peg.4450	fig|6666666.59347.peg.2207	fig|6666666.59346.peg.2185	fig|6666666.59348.peg.3452	fig|6666666.59349.peg.141	fig|6666666.59350.peg.1949	fig|6666666.59351.peg.3135	fig|6666666.59353.peg.4060	fig|6666666.59355.peg.4220	fig|6666666.59354.peg.199
7579	Succinate-semialdehyde dehydrogenase [NADP+] EC 1.2.1.16	fig|6666666.59329.peg.6417	fig|6666666.59330.peg.677	fig|6666666.59331.peg.119	fig|6666666.59332.peg.5801	fig|6666666.59334.peg.1350	fig|6666666.59335.peg.3573	fig|6666666.59336.peg.281	fig|6666666.59333.peg.1301	fig|6666666.59338.peg.949	fig|6666666.59339.peg.2597	fig|6666666.59340.peg.2351	fig|6666666.59337.peg.506	fig|6666666.59342.peg.4294	fig|6666666.71181.peg.4693	fig|6666666.59344.peg.5196	fig|6666666.59345.peg.4136	fig|6666666.59341.peg.3992	fig|6666666.59347.peg.2222	fig|6666666.59346.peg.1111	fig|6666666.59348.peg.1599	fig|6666666.59349.peg.1481	fig|6666666.59350.peg.6001	fig|6666666.59351.peg.2707	fig|6666666.59353.peg.4399	fig|6666666.59355.peg.3165	fig|6666666.59354.peg.5949
5901	Flavin reductase EC 1.5.1.30	fig|6666666.59329.peg.2475	fig|6666666.59330.peg.1345	fig|6666666.59331.peg.4339	fig|6666666.59332.peg.3909	fig|6666666.59334.peg.4229	fig|6666666.59335.peg.5736	fig|6666666.59336.peg.5686	fig|6666666.59333.peg.4630	fig|6666666.59338.peg.2706	fig|6666666.59339.peg.909	fig|6666666.59340.peg.2917	fig|6666666.59337.peg.2609	fig|6666666.59342.peg.253	fig|6666666.71181.peg.3913	fig|6666666.59344.peg.3739	fig|6666666.59345.peg.4221	fig|6666666.59341.peg.1652	fig|6666666.59347.peg.799	fig|6666666.59346.peg.4373	fig|6666666.59348.peg.3834	fig|6666666.59349.peg.4953	fig|6666666.59350.peg.495	fig|6666666.59351.peg.4403	fig|6666666.59353.peg.662	fig|6666666.59355.peg.3710	fig|6666666.59354.peg.1022
5908	DNA mismatch repair protein MutL	fig|6666666.59329.peg.697	fig|6666666.59330.peg.3558	fig|6666666.59331.peg.3393	fig|6666666.59332.peg.1978	fig|6666666.59334.peg.1635	fig|6666666.59335.peg.4129	fig|6666666.59336.peg.3758	fig|6666666.59333.peg.284	fig|6666666.59338.peg.999	fig|6666666.59339.peg.8856	fig|6666666.59340.peg.459	fig|6666666.59337.peg.1780	fig|6666666.59342.peg.2602	fig|6666666.71181.peg.4636	fig|6666666.59344.peg.5882	fig|6666666.59345.peg.5666	fig|6666666.59341.peg.3763	fig|6666666.59347.peg.5349	fig|6666666.59346.peg.3042	fig|6666666.59348.peg.2812	fig|6666666.59349.peg.3168	fig|6666666.59350.peg.903	fig|6666666.59351.peg.3092	fig|6666666.59353.peg.4992	fig|6666666.59355.peg.5076	fig|6666666.59354.peg.5802
4563	Diaminopimelate decarboxylase EC 4.1.1.20	fig|6666666.59329.peg.1373	fig|6666666.59330.peg.3052	fig|6666666.59331.peg.778	fig|6666666.59332.peg.4405	fig|6666666.59334.peg.2632	fig|6666666.59335.peg.3336	fig|6666666.59336.peg.1117	fig|6666666.59333.peg.5464	fig|6666666.59338.peg.3401	fig|6666666.59339.peg.8523	fig|6666666.59340.peg.3597	fig|6666666.59337.peg.1617	fig|6666666.59342.peg.1109	fig|6666666.71181.peg.4374	fig|6666666.59344.peg.3170	fig|6666666.59345.peg.3033	fig|6666666.59341.peg.2404	fig|6666666.59347.peg.5076	fig|6666666.59346.peg.600	fig|6666666.59348.peg.3352	fig|6666666.59349.peg.2206	fig|6666666.59350.peg.2327	fig|6666666.59351.peg.72	fig|6666666.59353.peg.4328	fig|6666666.59355.peg.4541	fig|6666666.59354.peg.308
6069	tRNA dihydrouridine synthase B EC 1.-.-.-	fig|6666666.59329.peg.3755	fig|6666666.59330.peg.196	fig|6666666.59331.peg.3196	fig|6666666.59332.peg.124	fig|6666666.59334.peg.3442	fig|6666666.59335.peg.2629	fig|6666666.59336.peg.2269	fig|6666666.59333.peg.2642	fig|6666666.59338.peg.5058	fig|6666666.59339.peg.6438	fig|6666666.59340.peg.819	fig|6666666.59337.peg.3839	fig|6666666.59342.peg.2608	fig|6666666.71181.peg.967	fig|6666666.59344.peg.2331	fig|6666666.59345.peg.5148	fig|6666666.59341.peg.1182	fig|6666666.59347.peg.2627	fig|6666666.59346.peg.1149	fig|6666666.59348.peg.943	fig|6666666.59349.peg.1951	fig|6666666.59350.peg.2262	fig|6666666.59351.peg.2748	fig|6666666.59353.peg.3384	fig|6666666.59355.peg.3483	fig|6666666.59354.peg.6
9037	8-amino-7-oxononanoate synthase EC 2.3.1.47	fig|6666666.59329.peg.3675	fig|6666666.59330.peg.3302	fig|6666666.59331.peg.6245	fig|6666666.59332.peg.3211	fig|6666666.59334.peg.2558	fig|6666666.59335.peg.615	fig|6666666.59336.peg.5000	fig|6666666.59333.peg.4860	fig|6666666.59338.peg.3902	fig|6666666.59339.peg.462	fig|6666666.59340.peg.2890	fig|6666666.59337.peg.4600	fig|6666666.59342.peg.1825	fig|6666666.71181.peg.3672	fig|6666666.59344.peg.4090	fig|6666666.59345.peg.3354	fig|6666666.59341.peg.5695	fig|6666666.59347.peg.1136	fig|6666666.59346.peg.2625	fig|6666666.59348.peg.1075	fig|6666666.59349.peg.1620	fig|6666666.59350.peg.4458	fig|6666666.59351.peg.3357	fig|6666666.59353.peg.2133	fig|6666666.59355.peg.2687	fig|6666666.59354.peg.2868
7014	Hypothetical metal-binding enzyme, YcbL homolog	fig|6666666.59329.peg.3544	fig|6666666.59330.peg.4727	fig|6666666.59331.peg.3309	fig|6666666.59332.peg.430	fig|6666666.59334.peg.3283	fig|6666666.59335.peg.6178	fig|6666666.59336.peg.5126	fig|6666666.59333.peg.3312	fig|6666666.59338.peg.4096	fig|6666666.59339.peg.1613	fig|6666666.59340.peg.638	fig|6666666.59337.peg.1775	fig|6666666.59342.peg.3410	fig|6666666.71181.peg.876	fig|6666666.59344.peg.2775	fig|6666666.59345.peg.869	fig|6666666.59341.peg.2349	fig|6666666.59347.peg.2871	fig|6666666.59346.peg.3697	fig|6666666.59348.peg.642	fig|6666666.59349.peg.402	fig|6666666.59350.peg.4195	fig|6666666.59351.peg.5491	fig|6666666.59353.peg.1668	fig|6666666.59355.peg.4640	fig|6666666.59354.peg.2971
1802	CsdL EC-YgdL protein of the HesA MoeB ThiF family, part of the CsdA-E-L sulfur transfer pathway	fig|6666666.59329.peg.3332	fig|6666666.59330.peg.979	fig|6666666.59331.peg.1384	fig|6666666.59332.peg.868	fig|6666666.59334.peg.1529	fig|6666666.59335.peg.1116	fig|6666666.59336.peg.176	fig|6666666.59333.peg.4700	fig|6666666.59338.peg.4248	fig|6666666.59339.peg.8496	fig|6666666.59340.peg.777	fig|6666666.59337.peg.3636	fig|6666666.59342.peg.5330	fig|6666666.71181.peg.176	fig|6666666.59344.peg.2618	fig|6666666.59345.peg.5211	fig|6666666.59341.peg.532	fig|6666666.59347.peg.5256	fig|6666666.59346.peg.1846	fig|6666666.59348.peg.2463	fig|6666666.59349.peg.2513	fig|6666666.59350.peg.2441	fig|6666666.59351.peg.3888	fig|6666666.59353.peg.1960	fig|6666666.59355.peg.4563	fig|6666666.59354.peg.4783
8094	Aspartokinase EC 2.7.2.4 Homoserine dehydrogenase EC 1.1.1.3	fig|6666666.59329.peg.1312	fig|6666666.59330.peg.1674	fig|6666666.59331.peg.3780	fig|6666666.59332.peg.2932	fig|6666666.59334.peg.655	fig|6666666.59335.peg.265	fig|6666666.59336.peg.5477	fig|6666666.59333.peg.4997	fig|6666666.59338.peg.1054	fig|6666666.59339.peg.6372	fig|6666666.59340.peg.882	fig|6666666.59337.peg.1677	fig|6666666.59342.peg.3841	fig|6666666.71181.peg.436	fig|6666666.59344.peg.1339	fig|6666666.59345.peg.5403	fig|6666666.59341.peg.4218	fig|6666666.59347.peg.3267	fig|6666666.59346.peg.1591	fig|6666666.59348.peg.1953	fig|6666666.59349.peg.2739	fig|6666666.59350.peg.7263	fig|6666666.59351.peg.4259	fig|6666666.59353.peg.2532	fig|6666666.59355.peg.2924	fig|6666666.59354.peg.922
6385	Peptidyl-prolyl cis-trans isomerase PpiB EC 5.2.1.8	fig|6666666.59329.peg.1644	fig|6666666.59330.peg.2791	fig|6666666.59331.peg.3602	fig|6666666.59332.peg.861	fig|6666666.59334.peg.2360	fig|6666666.59335.peg.115	fig|6666666.59336.peg.307	fig|6666666.59333.peg.1211	fig|6666666.59338.peg.2616	fig|6666666.59339.peg.5040	fig|6666666.59340.peg.1797	fig|6666666.59337.peg.2300	fig|6666666.59342.peg.2274	fig|6666666.71181.peg.3627	fig|6666666.59344.peg.3385	fig|6666666.59345.peg.2241	fig|6666666.59341.peg.4365	fig|6666666.59347.peg.2807	fig|6666666.59346.peg.2714	fig|6666666.59348.peg.4185	fig|6666666.59349.peg.2074	fig|6666666.59350.peg.3557	fig|6666666.59351.peg.4235	fig|6666666.59353.peg.2235	fig|6666666.59355.peg.3777	fig|6666666.59354.peg.1404
4952	Nitrogen regulatory protein P-II	fig|6666666.59329.peg.3151	fig|6666666.59330.peg.1767	fig|6666666.59331.peg.4977	fig|6666666.59332.peg.425	fig|6666666.59334.peg.891	fig|6666666.59335.peg.1525	fig|6666666.59336.peg.563	fig|6666666.59333.peg.326	fig|6666666.59338.peg.3198	fig|6666666.59339.peg.5136	fig|6666666.59340.peg.2040	fig|6666666.59337.peg.636	fig|6666666.59342.peg.4937	fig|6666666.71181.peg.4730	fig|6666666.59344.peg.1602	fig|6666666.59345.peg.2396	fig|6666666.59341.peg.5198	fig|6666666.59347.peg.3157	fig|6666666.59346.peg.751	fig|6666666.59348.peg.4964	fig|6666666.59349.peg.583	fig|6666666.59350.peg.6706	fig|6666666.59351.peg.515	fig|6666666.59353.peg.2675	fig|6666666.59355.peg.1806	fig|6666666.59354.peg.1483
3254	HflK protein	fig|6666666.59329.peg.692	fig|6666666.59330.peg.3562	fig|6666666.59331.peg.1284	fig|6666666.59332.peg.4223	fig|6666666.59334.peg.3059	fig|6666666.59335.peg.4133	fig|6666666.59336.peg.3763	fig|6666666.59333.peg.289	fig|6666666.59338.peg.1004	fig|6666666.59339.peg.8862	fig|6666666.59340.peg.3266	fig|6666666.59337.peg.1784	fig|6666666.59342.peg.2596	fig|6666666.71181.peg.4632	fig|6666666.59344.peg.5886	fig|6666666.59345.peg.5662	fig|6666666.59341.peg.4274	fig|6666666.59347.peg.5345	fig|6666666.59346.peg.3037	fig|6666666.59348.peg.5032	fig|6666666.59349.peg.3173	fig|6666666.59350.peg.3866	fig|6666666.59351.peg.3096	fig|6666666.59353.peg.4988	fig|6666666.59355.peg.5072	fig|6666666.59354.peg.5844
5139	Diaminohydroxyphosphoribosylaminopyrimidine deaminase EC 3.5.4.26 5-amino-6- 5-phosphoribosylamino uracil reductase EC 1.1.1.193	fig|6666666.59329.peg.5359	fig|6666666.59330.peg.1061	fig|6666666.59331.peg.2620	fig|6666666.59332.peg.4370	fig|6666666.59334.peg.2064	fig|6666666.59335.peg.1695	fig|6666666.59336.peg.6547	fig|6666666.59333.peg.2445	fig|6666666.59338.peg.5269	fig|6666666.59339.peg.3781	fig|6666666.59340.peg.1376	fig|6666666.59337.peg.1141	fig|6666666.59342.peg.3513	fig|6666666.71181.peg.2728	fig|6666666.59344.peg.1584	fig|6666666.59345.peg.3542	fig|6666666.59341.peg.2613	fig|6666666.59347.peg.4343	fig|6666666.59346.peg.3379	fig|6666666.59348.peg.923	fig|6666666.59349.peg.2802	fig|6666666.59350.peg.1719	fig|6666666.59351.peg.948	fig|6666666.59353.peg.779	fig|6666666.59355.peg.925	fig|6666666.59354.peg.2932
6894	Putative protease	fig|6666666.59329.peg.2303	fig|6666666.59330.peg.3675	fig|6666666.59331.peg.3855	fig|6666666.59332.peg.4667	fig|6666666.59334.peg.2955	fig|6666666.59335.peg.2111	fig|6666666.59336.peg.3979	fig|6666666.59333.peg.2308	fig|6666666.59338.peg.2723	fig|6666666.59339.peg.6911	fig|6666666.59340.peg.248	fig|6666666.59337.peg.693	fig|6666666.59342.peg.3202	fig|6666666.71181.peg.3535	fig|6666666.59344.peg.5115	fig|6666666.59345.peg.2035	fig|6666666.59341.peg.2849	fig|6666666.59347.peg.1251	fig|6666666.59346.peg.3176	fig|6666666.59348.peg.756	fig|6666666.59349.peg.3077	fig|6666666.59350.peg.5729	fig|6666666.59351.peg.3069	fig|6666666.59353.peg.4772	fig|6666666.59355.peg.484	fig|6666666.59354.peg.78
3336	Protein-export membrane protein SecF TC 3.A.5.1.1	fig|6666666.59329.peg.642	fig|6666666.59330.peg.2107	fig|6666666.59331.peg.5821	fig|6666666.59332.peg.1437	fig|6666666.59334.peg.5089	fig|6666666.59335.peg.5095	fig|6666666.59336.peg.2001	fig|6666666.59333.peg.1444	fig|6666666.59338.peg.1331	fig|6666666.59339.peg.6900	fig|6666666.59340.peg.1089	fig|6666666.59337.peg.734	fig|6666666.59342.peg.1142	fig|6666666.71181.peg.2731	fig|6666666.59344.peg.1103	fig|6666666.59345.peg.495	fig|6666666.59341.peg.1910	fig|6666666.59347.peg.4278	fig|6666666.59346.peg.2745	fig|6666666.59348.peg.1855	fig|6666666.59349.peg.1928	fig|6666666.59350.peg.6340	fig|6666666.59351.peg.2335	fig|6666666.59353.peg.783	fig|6666666.59355.peg.922	fig|6666666.59354.peg.3643
7592	SSU ribosomal protein S3p S3e	fig|6666666.59329.peg.715	fig|6666666.59330.peg.556	fig|6666666.59331.peg.46	fig|6666666.59332.peg.2141	fig|6666666.59334.peg.1487	fig|6666666.59335.peg.4349	fig|6666666.59336.peg.148	fig|6666666.59333.peg.368	fig|6666666.59338.peg.1387	fig|6666666.59339.peg.8270	fig|6666666.59340.peg.57	fig|6666666.59337.peg.386	fig|6666666.59342.peg.306	fig|6666666.71181.peg.3454	fig|6666666.59344.peg.4937	fig|6666666.59345.peg.2533	fig|6666666.59341.peg.2500	fig|6666666.59347.peg.4825	fig|6666666.59346.peg.852	fig|6666666.59348.peg.1762	fig|6666666.59349.peg.1100	fig|6666666.59350.peg.3195	fig|6666666.59351.peg.4811	fig|6666666.59353.peg.4596	fig|6666666.59355.peg.4735	fig|6666666.59354.peg.1745
7591	Exopolyphosphatase EC 3.6.1.11	fig|6666666.59329.peg.6451	fig|6666666.59330.peg.3680	fig|6666666.59331.peg.4564	fig|6666666.59332.peg.1271	fig|6666666.59334.peg.1106	fig|6666666.59335.peg.2568	fig|6666666.59336.peg.1637	fig|6666666.59333.peg.5153	fig|6666666.59338.peg.1858	fig|6666666.59339.peg.6920	fig|6666666.59340.peg.3690	fig|6666666.59337.peg.709	fig|6666666.59342.peg.5901	fig|6666666.71181.peg.2455	fig|6666666.59344.peg.2455	fig|6666666.59345.peg.3680	fig|6666666.59341.peg.3803	fig|6666666.59347.peg.4262	fig|6666666.59346.peg.4605	fig|6666666.59348.peg.3205	fig|6666666.59349.peg.4686	fig|6666666.59350.peg.6318	fig|6666666.59351.peg.4776	fig|6666666.59353.peg.4012	fig|6666666.59355.peg.3971	fig|6666666.59354.peg.1544
3847	Cysteinyl-tRNA synthetase EC 6.1.1.16	fig|6666666.59329.peg.4109	fig|6666666.59330.peg.1514	fig|6666666.59331.peg.1167	fig|6666666.59332.peg.4702	fig|6666666.59334.peg.4741	fig|6666666.59335.peg.2940	fig|6666666.59336.peg.4781	fig|6666666.59333.peg.4964	fig|6666666.59338.peg.1124	fig|6666666.59339.peg.284	fig|6666666.59340.peg.1480	fig|6666666.59337.peg.2301	fig|6666666.59342.peg.2275	fig|6666666.71181.peg.3628	fig|6666666.59344.peg.3384	fig|6666666.59345.peg.1296	fig|6666666.59341.peg.3623	fig|6666666.59347.peg.2317	fig|6666666.59346.peg.4356	fig|6666666.59348.peg.1665	fig|6666666.59349.peg.2073	fig|6666666.59350.peg.3034	fig|6666666.59351.peg.3580	fig|6666666.59353.peg.3759	fig|6666666.59355.peg.3776	fig|6666666.59354.peg.1403
2598	YrbA protein	fig|6666666.59329.peg.1450	fig|6666666.59330.peg.56	fig|6666666.59331.peg.4794	fig|6666666.59332.peg.1279	fig|6666666.59334.peg.84	fig|6666666.59335.peg.219	fig|6666666.59336.peg.359	fig|6666666.59333.peg.275	fig|6666666.59338.peg.119	fig|6666666.59339.peg.8186	fig|6666666.59340.peg.839	fig|6666666.59337.peg.843	fig|6666666.59342.peg.439	fig|6666666.71181.peg.1029	fig|6666666.59344.peg.1809	fig|6666666.59345.peg.4850	fig|6666666.59341.peg.2691	fig|6666666.59347.peg.3240	fig|6666666.59346.peg.628	fig|6666666.59348.peg.3521	fig|6666666.59349.peg.32	fig|6666666.59350.peg.3351	fig|6666666.59351.peg.3453	fig|6666666.59353.peg.2348	fig|6666666.59355.peg.1621	fig|6666666.59354.peg.348
2599	Outer membrane stress sensor protease DegS	fig|6666666.59329.peg.2741	fig|6666666.59330.peg.958	fig|6666666.59331.peg.2776	fig|6666666.59332.peg.6236	fig|6666666.59334.peg.396	fig|6666666.59335.peg.3440	fig|6666666.59336.peg.1584	fig|6666666.59333.peg.625	fig|6666666.59338.peg.5291	fig|6666666.59339.peg.4932	fig|6666666.59340.peg.1042	fig|6666666.59337.peg.24	fig|6666666.59342.peg.5933	fig|6666666.71181.peg.1952	fig|6666666.59344.peg.1818	fig|6666666.59345.peg.3818	fig|6666666.59341.peg.3552	fig|6666666.59347.peg.3917	fig|6666666.59346.peg.1639	fig|6666666.59348.peg.3436	fig|6666666.59349.peg.36	fig|6666666.59350.peg.2129	fig|6666666.59351.peg.3455	fig|6666666.59353.peg.2354	fig|6666666.59355.peg.779	fig|6666666.59354.peg.352
1041	N-acetylglucosamine-6P-responsive transcriptional repressor NagC, ROK family	fig|6666666.59329.peg.3099	fig|6666666.59330.peg.3003	fig|6666666.59331.peg.1536	fig|6666666.59332.peg.2038	fig|6666666.59334.peg.812	fig|6666666.59335.peg.5798	fig|6666666.59336.peg.4947	fig|6666666.59333.peg.4603	fig|6666666.59338.peg.5216	fig|6666666.59339.peg.1197	fig|6666666.59340.peg.653	fig|6666666.59337.peg.3927	fig|6666666.59342.peg.3667	fig|6666666.71181.peg.2177	fig|6666666.59344.peg.3827	fig|6666666.59345.peg.4342	fig|6666666.59341.peg.4084	fig|6666666.59347.peg.605	fig|6666666.59346.peg.122	fig|6666666.59348.peg.5440	fig|6666666.59349.peg.1452	fig|6666666.59350.peg.436	fig|6666666.59351.peg.2259	fig|6666666.59353.peg.808	fig|6666666.59355.peg.4452	fig|6666666.59354.peg.2554
8651	Shikimate 5-dehydrogenase I alpha EC 1.1.1.25	fig|6666666.59329.peg.5456	fig|6666666.59330.peg.655	fig|6666666.59331.peg.5656	fig|6666666.59332.peg.5273	fig|6666666.59334.peg.1518	fig|6666666.59335.peg.5011	fig|6666666.59336.peg.1982	fig|6666666.59333.peg.1363	fig|6666666.59338.peg.2071	fig|6666666.59339.peg.8106	fig|6666666.59340.peg.878	fig|6666666.59337.peg.3911	fig|6666666.59342.peg.5715	fig|6666666.71181.peg.3425	fig|6666666.59344.peg.4906	fig|6666666.59345.peg.4917	fig|6666666.59341.peg.5019	fig|6666666.59347.peg.4738	fig|6666666.59346.peg.1834	fig|6666666.59348.peg.3239	fig|6666666.59349.peg.2827	fig|6666666.59350.peg.2708	fig|6666666.59351.peg.5066	fig|6666666.59353.peg.4627	fig|6666666.59355.peg.4704	fig|6666666.59354.peg.4821
2323	PTS IIA-like nitrogen-regulatory protein PtsN	fig|6666666.59329.peg.1159	fig|6666666.59330.peg.43	fig|6666666.59331.peg.4670	fig|6666666.59332.peg.2743	fig|6666666.59334.peg.105	fig|6666666.59335.peg.3693	fig|6666666.59336.peg.3258	fig|6666666.59333.peg.259	fig|6666666.59338.peg.1178	fig|6666666.59339.peg.6876	fig|6666666.59340.peg.3539	fig|6666666.59337.peg.827	fig|6666666.59342.peg.1429	fig|6666666.71181.peg.1014	fig|6666666.59344.peg.1793	fig|6666666.59345.peg.4863	fig|6666666.59341.peg.1240	fig|6666666.59347.peg.4726	fig|6666666.59346.peg.643	fig|6666666.59348.peg.3757	fig|6666666.59349.peg.18	fig|6666666.59350.peg.1645	fig|6666666.59351.peg.3436	fig|6666666.59353.peg.2332	fig|6666666.59355.peg.1605	fig|6666666.59354.peg.3616
11003	Twin-arginine translocation protein TatA	fig|6666666.59329.peg.5192	fig|6666666.59330.peg.253	fig|6666666.59331.peg.2430	fig|6666666.59332.peg.9	fig|6666666.59334.peg.2866	fig|6666666.59335.peg.43	fig|6666666.59336.peg.894	fig|6666666.59333.peg.2510	fig|6666666.59338.peg.3943	fig|6666666.59339.peg.7574	fig|6666666.59340.peg.2540	fig|6666666.59337.peg.961	fig|6666666.59342.peg.4558	fig|6666666.71181.peg.3338	fig|6666666.59344.peg.3412	fig|6666666.59345.peg.2712	fig|6666666.59341.peg.155	fig|6666666.59347.peg.4637	fig|6666666.59346.peg.3359	fig|6666666.59348.peg.113	fig|6666666.59349.peg.3414	fig|6666666.59350.peg.1452	fig|6666666.59351.peg.4998	fig|6666666.59353.peg.3800	fig|6666666.59355.peg.3396	fig|6666666.59354.peg.2225
2102	Oligopeptide transport system permease protein OppC TC 3.A.1.5.1	fig|6666666.59329.peg.836	fig|6666666.59330.peg.3511	fig|6666666.59331.peg.3231	fig|6666666.59332.peg.2857	fig|6666666.59334.peg.5340	fig|6666666.59335.peg.3751	fig|6666666.59336.peg.6368	fig|6666666.59333.peg.1171	fig|6666666.59338.peg.3554	fig|6666666.59339.peg.4816	fig|6666666.59340.peg.2109	fig|6666666.59337.peg.4925	fig|6666666.59342.peg.2157	fig|6666666.71181.peg.483	fig|6666666.59344.peg.4532	fig|6666666.59345.peg.1106	fig|6666666.59341.peg.1955	fig|6666666.59347.peg.5129	fig|6666666.59346.peg.2400	fig|6666666.59348.peg.5427	fig|6666666.59349.peg.2092	fig|6666666.59350.peg.4010	fig|6666666.59351.peg.2606	fig|6666666.59353.peg.1751	fig|6666666.59355.peg.3472	fig|6666666.59354.peg.3393
898	RNA polymerase sigma factor RpoE	fig|6666666.59329.peg.496	fig|6666666.59330.peg.378	fig|6666666.59331.peg.3848	fig|6666666.59332.peg.1534	fig|6666666.59334.peg.4734	fig|6666666.59335.peg.4180	fig|6666666.59336.peg.1086	fig|6666666.59333.peg.2801	fig|6666666.59338.peg.3156	fig|6666666.59339.peg.7359	fig|6666666.59340.peg.1537	fig|6666666.59337.peg.2474	fig|6666666.59342.peg.3542	fig|6666666.71181.peg.3596	fig|6666666.59344.peg.5553	fig|6666666.59345.peg.579	fig|6666666.59341.peg.4052	fig|6666666.59347.peg.2810	fig|6666666.59346.peg.328	fig|6666666.59348.peg.5520	fig|6666666.59349.peg.3237	fig|6666666.59350.peg.2716	fig|6666666.59351.peg.4547	fig|6666666.59353.peg.2645	fig|6666666.59355.peg.4273	fig|6666666.59354.peg.4912
4110	UDP-N-acetylglucosamine--N-acetylmuramyl- pentapeptide pyrophosphoryl-undecaprenol N-acetylglucosamine transferase EC 2.4.1.227	fig|6666666.59329.peg.2835	fig|6666666.59330.peg.1278	fig|6666666.59331.peg.986	fig|6666666.59332.peg.3452	fig|6666666.59334.peg.949	fig|6666666.59335.peg.831	fig|6666666.59336.peg.948	fig|6666666.59333.peg.4370	fig|6666666.59338.peg.4973	fig|6666666.59339.peg.4971	fig|6666666.59340.peg.1190	fig|6666666.59337.peg.49	fig|6666666.59342.peg.3062	fig|6666666.71181.peg.1980	fig|6666666.59344.peg.1479	fig|6666666.59345.peg.3792	fig|6666666.59341.peg.4861	fig|6666666.59347.peg.4001	fig|6666666.59346.peg.1241	fig|6666666.59348.peg.2552	fig|6666666.59349.peg.2985	fig|6666666.59350.peg.1037	fig|6666666.59351.peg.208	fig|6666666.59353.peg.138	fig|6666666.59355.peg.748	fig|6666666.59354.peg.5710
9175	ATP synthase alpha chain EC 3.6.3.14	fig|6666666.59329.peg.3991	fig|6666666.59330.peg.610	fig|6666666.59331.peg.405	fig|6666666.59332.peg.103	fig|6666666.59334.peg.2497	fig|6666666.59335.peg.796	fig|6666666.59336.peg.1518	fig|6666666.59333.peg.25	fig|6666666.59338.peg.497	fig|6666666.59339.peg.2293	fig|6666666.59340.peg.1174	fig|6666666.59337.peg.2088	fig|6666666.59342.peg.2038	fig|6666666.71181.peg.596	fig|6666666.59344.peg.4269	fig|6666666.59345.peg.3327	fig|6666666.59341.peg.2137	fig|6666666.59347.peg.2037	fig|6666666.59346.peg.1407	fig|6666666.59348.peg.336	fig|6666666.59349.peg.1034	fig|6666666.59350.peg.6488	fig|6666666.59351.peg.5355	fig|6666666.59353.peg.3084	fig|6666666.59355.peg.2264	fig|6666666.59354.peg.1157
9883	FIG000859 hypothetical protein YebC	fig|6666666.59329.peg.2229	fig|6666666.59330.peg.3020	fig|6666666.59331.peg.4284	fig|6666666.59332.peg.4271	fig|6666666.59334.peg.4993	fig|6666666.59335.peg.3137	fig|6666666.59336.peg.6477	fig|6666666.59333.peg.4741	fig|6666666.59338.peg.241	fig|6666666.59339.peg.5441	fig|6666666.59340.peg.1632	fig|6666666.59337.peg.230	fig|6666666.59342.peg.5502	fig|6666666.71181.peg.1920	fig|6666666.59344.peg.2518	fig|6666666.59345.peg.5269	fig|6666666.59341.peg.3336	fig|6666666.59347.peg.9	fig|6666666.59346.peg.145	fig|6666666.59348.peg.2048	fig|6666666.59349.peg.3986	fig|6666666.59350.peg.3541	fig|6666666.59351.peg.1970	fig|6666666.59353.peg.1489	fig|6666666.59355.peg.2039	fig|6666666.59354.peg.3796
9212	CTP synthase EC 6.3.4.2	fig|6666666.59329.peg.2715	fig|6666666.59330.peg.2467	fig|6666666.59331.peg.3030	fig|6666666.59332.peg.196	fig|6666666.59334.peg.329	fig|6666666.59335.peg.1502	fig|6666666.59336.peg.2779	fig|6666666.59333.peg.4312	fig|6666666.59338.peg.2736	fig|6666666.59339.peg.7387	fig|6666666.59340.peg.1066	fig|6666666.59337.peg.574	fig|6666666.59342.peg.3536	fig|6666666.71181.peg.963	fig|6666666.59344.peg.5349	fig|6666666.59345.peg.5066	fig|6666666.59341.peg.1323	fig|6666666.59347.peg.3167	fig|6666666.59346.peg.3152	fig|6666666.59348.peg.3624	fig|6666666.59349.peg.3469	fig|6666666.59350.peg.3249	fig|6666666.59351.peg.2588	fig|6666666.59353.peg.2277	fig|6666666.59355.peg.2948	fig|6666666.59354.peg.917
9079	Pyruvate kinase EC 2.7.1.40	fig|6666666.59329.peg.1979	fig|6666666.59330.peg.1398	fig|6666666.59331.peg.4961	fig|6666666.59332.peg.5347	fig|6666666.59334.peg.3157	fig|6666666.59335.peg.4197	fig|6666666.59336.peg.6435	fig|6666666.59333.peg.111	fig|6666666.59338.peg.981	fig|6666666.59339.peg.7864	fig|6666666.59340.peg.854	fig|6666666.59337.peg.1411	fig|6666666.59342.peg.4671	fig|6666666.71181.peg.2554	fig|6666666.59344.peg.2837	fig|6666666.59345.peg.1048	fig|6666666.59341.peg.635	fig|6666666.59347.peg.3930	fig|6666666.59346.peg.121	fig|6666666.59348.peg.206	fig|6666666.59349.peg.397	fig|6666666.59350.peg.981	fig|6666666.59351.peg.920	fig|6666666.59353.peg.1361	fig|6666666.59355.peg.2511	fig|6666666.59354.peg.1348
5775	ATP-dependent RNA helicase RhlE	fig|6666666.59329.peg.1074	fig|6666666.59330.peg.2045	fig|6666666.59331.peg.3860	fig|6666666.59332.peg.2727	fig|6666666.59334.peg.4028	fig|6666666.59335.peg.4610	fig|6666666.59336.peg.5944	fig|6666666.59333.peg.5036	fig|6666666.59338.peg.1013	fig|6666666.59339.peg.8493	fig|6666666.59340.peg.3297	fig|6666666.59337.peg.317	fig|6666666.59342.peg.5582	fig|6666666.71181.peg.2454	fig|6666666.59344.peg.2456	fig|6666666.59345.peg.2777	fig|6666666.59341.peg.2202	fig|6666666.59347.peg.2486	fig|6666666.59346.peg.1914	fig|6666666.59348.peg.2164	fig|6666666.59349.peg.3266	fig|6666666.59350.peg.2965	fig|6666666.59351.peg.4007	fig|6666666.59353.peg.3125	fig|6666666.59355.peg.471	fig|6666666.59354.peg.4892
1883	Translation elongation factor G	fig|6666666.59329.peg.501	fig|6666666.59330.peg.75	fig|6666666.59331.peg.3701	fig|6666666.59332.peg.3863	fig|6666666.59334.peg.486	fig|6666666.59335.peg.6042	fig|6666666.59336.peg.5458	fig|6666666.59333.peg.489	fig|6666666.59338.peg.1489	fig|6666666.59339.peg.8879	fig|6666666.59340.peg.2334	fig|6666666.59337.peg.1826	fig|6666666.59342.peg.3793	fig|6666666.71181.peg.3408	fig|6666666.59344.peg.907	fig|6666666.59345.peg.5549	fig|6666666.59341.peg.4765	fig|6666666.59347.peg.5113	fig|6666666.59346.peg.5342	fig|6666666.59348.peg.5464	fig|6666666.59349.peg.1137	fig|6666666.59350.peg.161	fig|6666666.59351.peg.2695	fig|6666666.59353.peg.2650	fig|6666666.59355.peg.2582	fig|6666666.59354.peg.3559
130	Glutamine synthetase type I EC 6.3.1.2	fig|6666666.59329.peg.359	fig|6666666.59330.peg.403	fig|6666666.59331.peg.905	fig|6666666.59332.peg.34	fig|6666666.59334.peg.3117	fig|6666666.59335.peg.4333	fig|6666666.59336.peg.6355	fig|6666666.59333.peg.3455	fig|6666666.59338.peg.5675	fig|6666666.59339.peg.6171	fig|6666666.59340.peg.2197	fig|6666666.59337.peg.987	fig|6666666.59342.peg.3182	fig|6666666.71181.peg.2593	fig|6666666.59344.peg.195	fig|6666666.59345.peg.2691	fig|6666666.59341.peg.3715	fig|6666666.59347.peg.373	fig|6666666.59346.peg.1085	fig|6666666.59348.peg.672	fig|6666666.59349.peg.3591	fig|6666666.59350.peg.3097	fig|6666666.59351.peg.4836	fig|6666666.59353.peg.4831	fig|6666666.59355.peg.562	fig|6666666.59354.peg.1213
138	3-oxoacyl-[acyl-carrier-protein] synthase, KASIII EC 2.3.1.41	fig|6666666.59329.peg.2267	fig|6666666.59330.peg.761	fig|6666666.59331.peg.3043	fig|6666666.59332.peg.6205	fig|6666666.59334.peg.3238	fig|6666666.59335.peg.4494	fig|6666666.59336.peg.4196	fig|6666666.59333.peg.1591	fig|6666666.59338.peg.4645	fig|6666666.59339.peg.4704	fig|6666666.59340.peg.409	fig|6666666.59337.peg.1200	fig|6666666.59342.peg.1445	fig|6666666.71181.peg.1621	fig|6666666.59344.peg.2431	fig|6666666.59345.peg.1065	fig|6666666.59341.peg.14	fig|6666666.59347.peg.849	fig|6666666.59346.peg.1205	fig|6666666.59348.peg.3856	fig|6666666.59349.peg.3684	fig|6666666.59350.peg.3677	fig|6666666.59351.peg.3783	fig|6666666.59353.peg.312	fig|6666666.59355.peg.1352	fig|6666666.59354.peg.1910
7259	LSU ribosomal protein L3p L3e	fig|6666666.59329.peg.1101	fig|6666666.59330.peg.550	fig|6666666.59331.peg.3027	fig|6666666.59332.peg.3794	fig|6666666.59334.peg.1480	fig|6666666.59335.peg.1851	fig|6666666.59336.peg.140	fig|6666666.59333.peg.2688	fig|6666666.59338.peg.1394	fig|6666666.59339.peg.8263	fig|6666666.59340.peg.1727	fig|6666666.59337.peg.393	fig|6666666.59342.peg.300	fig|6666666.71181.peg.3460	fig|6666666.59344.peg.4943	fig|6666666.59345.peg.2540	fig|6666666.59341.peg.2493	fig|6666666.59347.peg.4819	fig|6666666.59346.peg.5021	fig|6666666.59348.peg.410	fig|6666666.59349.peg.1093	fig|6666666.59350.peg.4267	fig|6666666.59351.peg.4818	fig|6666666.59353.peg.4590	fig|6666666.59355.peg.4741	fig|6666666.59354.peg.1752
7628	Excinuclease ABC subunit A	fig|6666666.59329.peg.4867	fig|6666666.59330.peg.2	fig|6666666.59331.peg.5522	fig|6666666.59332.peg.3570	fig|6666666.59334.peg.4104	fig|6666666.59335.peg.195	fig|6666666.59336.peg.1293	fig|6666666.59333.peg.585	fig|6666666.59338.peg.807	fig|6666666.59339.peg.7749	fig|6666666.59340.peg.239	fig|6666666.59337.peg.788	fig|6666666.59342.peg.4463	fig|6666666.71181.peg.6039	fig|6666666.59344.peg.2761	fig|6666666.59345.peg.4909	fig|6666666.59341.peg.5794	fig|6666666.59347.peg.3126	fig|6666666.59346.peg.1595	fig|6666666.59348.peg.1966	fig|6666666.59349.peg.4446	fig|6666666.59350.peg.3848	fig|6666666.59351.peg.3410	fig|6666666.59353.peg.2980	fig|6666666.59355.peg.2886	fig|6666666.59354.peg.4687
7828	Succinyl-CoA ligase [ADP-forming] beta chain EC 6.2.1.5	fig|6666666.59329.peg.155	fig|6666666.59330.peg.2775	fig|6666666.59331.peg.1416	fig|6666666.59332.peg.659	fig|6666666.59334.peg.2834	fig|6666666.59335.peg.2747	fig|6666666.59336.peg.2113	fig|6666666.59333.peg.904	fig|6666666.59338.peg.3105	fig|6666666.59339.peg.7185	fig|6666666.59340.peg.1021	fig|6666666.59337.peg.4113	fig|6666666.59342.peg.481	fig|6666666.71181.peg.3238	fig|6666666.59344.peg.4589	fig|6666666.59345.peg.4319	fig|6666666.59341.peg.1576	fig|6666666.59347.peg.4388	fig|6666666.59346.peg.2437	fig|6666666.59348.peg.4475	fig|6666666.59349.peg.2523	fig|6666666.59350.peg.6257	fig|6666666.59351.peg.3731	fig|6666666.59353.peg.2089	fig|6666666.59355.peg.2735	fig|6666666.59354.peg.1315
1296	Fructose-bisphosphate aldolase class II EC 4.1.2.13	fig|6666666.59329.peg.4776	fig|6666666.59330.peg.358	fig|6666666.59331.peg.1206	fig|6666666.59332.peg.532	fig|6666666.59334.peg.1056	fig|6666666.59335.peg.5936	fig|6666666.59336.peg.3419	fig|6666666.59333.peg.3475	fig|6666666.59338.peg.4171	fig|6666666.59339.peg.703	fig|6666666.59340.peg.3556	fig|6666666.59337.peg.539	fig|6666666.59342.peg.754	fig|6666666.71181.peg.3141	fig|6666666.59344.peg.4727	fig|6666666.59345.peg.1929	fig|6666666.59341.peg.2537	fig|6666666.59347.peg.3203	fig|6666666.59346.peg.308	fig|6666666.59348.peg.194	fig|6666666.59349.peg.3005	fig|6666666.59350.peg.960	fig|6666666.59351.peg.352	fig|6666666.59353.peg.4425	fig|6666666.59355.peg.4505	fig|6666666.59354.peg.3123
10050	Acyl-CoA dehydrogenase, short-chain specific EC 1.3.99.2	fig|6666666.59329.peg.761	fig|6666666.59330.peg.2011	fig|6666666.59331.peg.2121	fig|6666666.59332.peg.2298	fig|6666666.59334.peg.3925	fig|6666666.59335.peg.4969	fig|6666666.59336.peg.3721	fig|6666666.59333.peg.3428	fig|6666666.59338.peg.5144	fig|6666666.59339.peg.5156	fig|6666666.59340.peg.3452	fig|6666666.59337.peg.4280	fig|6666666.59342.peg.717	fig|6666666.71181.peg.911	fig|6666666.59344.peg.65	fig|6666666.59345.peg.1209	fig|6666666.59341.peg.1696	fig|6666666.59347.peg.1986	fig|6666666.59346.peg.5189	fig|6666666.59348.peg.2810	fig|6666666.59349.peg.4970	fig|6666666.59350.peg.1620	fig|6666666.59351.peg.812	fig|6666666.59353.peg.3254	fig|6666666.59355.peg.2123	fig|6666666.59354.peg.1870
9090	Preprotein translocase subunit YajC TC 3.A.5.1.1	fig|6666666.59329.peg.646	fig|6666666.59330.peg.1406	fig|6666666.59331.peg.2298	fig|6666666.59332.peg.1439	fig|6666666.59334.peg.2714	fig|6666666.59335.peg.5094	fig|6666666.59336.peg.5539	fig|6666666.59333.peg.4134	fig|6666666.59338.peg.3404	fig|6666666.59339.peg.6897	fig|6666666.59340.peg.551	fig|6666666.59337.peg.732	fig|6666666.59342.peg.1144	fig|6666666.71181.peg.2733	fig|6666666.59344.peg.1105	fig|6666666.59345.peg.3658	fig|6666666.59341.peg.5337	fig|6666666.59347.peg.4277	fig|6666666.59346.peg.2746	fig|6666666.59348.peg.1564	fig|6666666.59349.peg.1926	fig|6666666.59350.peg.2478	fig|6666666.59351.peg.2334	fig|6666666.59353.peg.784	fig|6666666.59355.peg.920	fig|6666666.59354.peg.6510
6637	Serine acetyltransferase EC 2.3.1.30	fig|6666666.59329.peg.30	fig|6666666.59330.peg.2359	fig|6666666.59331.peg.2508	fig|6666666.59332.peg.1735	fig|6666666.59334.peg.4113	fig|6666666.59335.peg.5013	fig|6666666.59336.peg.1980	fig|6666666.59333.peg.2295	fig|6666666.59338.peg.3747	fig|6666666.59339.peg.6728	fig|6666666.59340.peg.397	fig|6666666.59337.peg.5560	fig|6666666.59342.peg.4256	fig|6666666.71181.peg.1392	fig|6666666.59344.peg.2758	fig|6666666.59345.peg.2988	fig|6666666.59341.peg.5432	fig|6666666.59347.peg.99	fig|6666666.59346.peg.4158	fig|6666666.59348.peg.1809	fig|6666666.59349.peg.258	fig|6666666.59350.peg.601	fig|6666666.59351.peg.380	fig|6666666.59353.peg.3412	fig|6666666.59355.peg.3510	fig|6666666.59354.peg.3486
4709	Fumarate hydratase class II EC 4.2.1.2	fig|6666666.59329.peg.1060	fig|6666666.59330.peg.2139	fig|6666666.59331.peg.3064	fig|6666666.59332.peg.145	fig|6666666.59334.peg.4652	fig|6666666.59335.peg.472	fig|6666666.59336.peg.6485	fig|6666666.59333.peg.5185	fig|6666666.59338.peg.5177	fig|6666666.59339.peg.6958	fig|6666666.59340.peg.3062	fig|6666666.59337.peg.4297	fig|6666666.59342.peg.3032	fig|6666666.71181.peg.6015	fig|6666666.59344.peg.3833	fig|6666666.59345.peg.5137	fig|6666666.59341.peg.5094	fig|6666666.59347.peg.4511	fig|6666666.59346.peg.785	fig|6666666.59348.peg.2451	fig|6666666.59349.peg.1756	fig|6666666.59350.peg.1572	fig|6666666.59351.peg.5290	fig|6666666.59353.peg.1045	fig|6666666.59355.peg.4884	fig|6666666.59354.peg.1614
8932	Shikimate kinase I EC 2.7.1.71	fig|6666666.59329.peg.313	fig|6666666.59330.peg.2635	fig|6666666.59331.peg.6161	fig|6666666.59332.peg.1030	fig|6666666.59334.peg.849	fig|6666666.59335.peg.2485	fig|6666666.59336.peg.5294	fig|6666666.59333.peg.896	fig|6666666.59338.peg.961	fig|6666666.59339.peg.8718	fig|6666666.59340.peg.367	fig|6666666.59337.peg.1701	fig|6666666.59342.peg.2757	fig|6666666.71181.peg.1832	fig|6666666.59344.peg.3062	fig|6666666.59345.peg.5381	fig|6666666.59341.peg.4081	fig|6666666.59347.peg.4944	fig|6666666.59346.peg.6	fig|6666666.59348.peg.1023	fig|6666666.59349.peg.527	fig|6666666.59350.peg.2171	fig|6666666.59351.peg.3850	fig|6666666.59353.peg.2218	fig|6666666.59355.peg.1910	fig|6666666.59354.peg.2406
8005	Trk system potassium uptake protein TrkA	fig|6666666.59329.peg.63	fig|6666666.59330.peg.641	fig|6666666.59331.peg.1921	fig|6666666.59332.peg.225	fig|6666666.59334.peg.1389	fig|6666666.59335.peg.2436	fig|6666666.59336.peg.3768	fig|6666666.59333.peg.1378	fig|6666666.59338.peg.583	fig|6666666.59339.peg.8091	fig|6666666.59340.peg.1064	fig|6666666.59337.peg.3899	fig|6666666.59342.peg.4142	fig|6666666.71181.peg.3433	fig|6666666.59344.peg.4916	fig|6666666.59345.peg.4930	fig|6666666.59341.peg.3886	fig|6666666.59347.peg.4750	fig|6666666.59346.peg.1820	fig|6666666.59348.peg.53	fig|6666666.59349.peg.2815	fig|6666666.59350.peg.5991	fig|6666666.59351.peg.5052	fig|6666666.59353.peg.4617	fig|6666666.59355.peg.4714	fig|6666666.59354.peg.1432
8778	Cytochrome c heme lyase subunit CcmF	fig|6666666.59329.peg.2319	fig|6666666.59330.peg.2313	fig|6666666.59331.peg.6294	fig|6666666.59332.peg.3179	fig|6666666.59334.peg.2180	fig|6666666.59335.peg.367	fig|6666666.59336.peg.4942	fig|6666666.59333.peg.5392	fig|6666666.59338.peg.5382	fig|6666666.59339.peg.3032	fig|6666666.59340.peg.1898	fig|6666666.59337.peg.4224	fig|6666666.59342.peg.2871	fig|6666666.71181.peg.1526	fig|6666666.59344.peg.4982	fig|6666666.59345.peg.5310	fig|6666666.59341.peg.5273	fig|6666666.59347.peg.1861	fig|6666666.59346.peg.5161	fig|6666666.59348.peg.3290	fig|6666666.59349.peg.178	fig|6666666.59350.peg.4236	fig|6666666.59351.peg.2087	fig|6666666.59353.peg.4870	fig|6666666.59355.peg.216	fig|6666666.59354.peg.1188
9016	Thymidylate kinase EC 2.7.4.9	fig|6666666.59329.peg.2502	fig|6666666.59330.peg.3919	fig|6666666.59331.peg.2651	fig|6666666.59332.peg.2354	fig|6666666.59334.peg.5443	fig|6666666.59335.peg.5839	fig|6666666.59336.peg.5860	fig|6666666.59333.peg.2616	fig|6666666.59338.peg.3744	fig|6666666.59339.peg.3184	fig|6666666.59340.peg.497	fig|6666666.59337.peg.2682	fig|6666666.59342.peg.3218	fig|6666666.71181.peg.1628	fig|6666666.59344.peg.5034	fig|6666666.59345.peg.1058	fig|6666666.59341.peg.22	fig|6666666.59347.peg.4090	fig|6666666.59346.peg.112	fig|6666666.59348.peg.4603	fig|6666666.59349.peg.4681	fig|6666666.59350.peg.2224	fig|6666666.59351.peg.2797	fig|6666666.59353.peg.319	fig|6666666.59355.peg.1359	fig|6666666.59354.peg.6239
5495	LSU ribosomal protein L10p P0	fig|6666666.59329.peg.625	fig|6666666.59330.peg.3407	fig|6666666.59331.peg.441	fig|6666666.59332.peg.2888	fig|6666666.59334.peg.2476	fig|6666666.59335.peg.5628	fig|6666666.59336.peg.1682	fig|6666666.59333.peg.4394	fig|6666666.59338.peg.3291	fig|6666666.59339.peg.8843	fig|6666666.59340.peg.1330	fig|6666666.59337.peg.4988	fig|6666666.59342.peg.368	fig|6666666.71181.peg.5016	fig|6666666.59344.peg.5463	fig|6666666.59345.peg.5655	fig|6666666.59341.peg.5593	fig|6666666.59347.peg.5399	fig|6666666.59346.peg.4098	fig|6666666.59348.peg.3990	fig|6666666.59349.peg.1143	fig|6666666.59350.peg.5400	fig|6666666.59351.peg.5241	fig|6666666.59353.peg.4451	fig|6666666.59355.peg.4576	fig|6666666.59354.peg.4535
5634	YgjD Kae1 Qri7 family, required for threonylcarbamoyladenosine t 6 A formation in tRNA	fig|6666666.59329.peg.3080	fig|6666666.59330.peg.3129	fig|6666666.59331.peg.1755	fig|6666666.59332.peg.940	fig|6666666.59334.peg.3132	fig|6666666.59335.peg.1646	fig|6666666.59336.peg.3816	fig|6666666.59333.peg.175	fig|6666666.59338.peg.692	fig|6666666.59339.peg.7908	fig|6666666.59340.peg.2251	fig|6666666.59337.peg.1426	fig|6666666.59342.peg.4698	fig|6666666.71181.peg.1939	fig|6666666.59344.peg.2849	fig|6666666.59345.peg.3846	fig|6666666.59341.peg.3719	fig|6666666.59347.peg.4407	fig|6666666.59346.peg.3107	fig|6666666.59348.peg.5434	fig|6666666.59349.peg.1694	fig|6666666.59350.peg.1752	fig|6666666.59351.peg.5221	fig|6666666.59353.peg.4187	fig|6666666.59355.peg.1690	fig|6666666.59354.peg.884
6294	Cytidylate kinase EC 2.7.4.14	fig|6666666.59329.peg.3386	fig|6666666.59330.peg.1388	fig|6666666.59331.peg.2069	fig|6666666.59332.peg.5810	fig|6666666.59334.peg.1078	fig|6666666.59335.peg.3368	fig|6666666.59336.peg.432	fig|6666666.59333.peg.735	fig|6666666.59338.peg.1337	fig|6666666.59339.peg.3109	None	fig|6666666.59337.peg.2876	fig|6666666.59342.peg.1796	fig|6666666.71181.peg.3166	fig|6666666.59344.peg.2801	fig|6666666.59345.peg.1037	fig|6666666.59341.peg.46	fig|6666666.59347.peg.2408	fig|6666666.59346.peg.4946	fig|6666666.59348.peg.3248	fig|6666666.59349.peg.378	fig|6666666.59350.peg.5704	fig|6666666.59351.peg.941	fig|6666666.59353.peg.1646	fig|6666666.59355.peg.1075	fig|6666666.59354.peg.4422
10619	TolA protein	fig|6666666.59329.peg.4961	fig|6666666.59330.peg.3437	fig|6666666.59331.peg.5486	fig|6666666.59332.peg.5749	fig|6666666.59334.peg.4669	fig|6666666.59335.peg.2509	fig|6666666.59336.peg.2586	fig|6666666.59333.peg.1989	fig|6666666.59338.peg.4118	fig|6666666.59339.peg.398	fig|6666666.59340.peg.1635	fig|6666666.59337.peg.4380	fig|6666666.59342.peg.2247	fig|6666666.71181.peg.5006	fig|6666666.59344.peg.170	fig|6666666.59345.peg.1507	fig|6666666.59341.peg.4884	fig|6666666.59347.peg.4208	fig|6666666.59346.peg.1442	fig|6666666.59348.peg.5114	fig|6666666.59349.peg.3862	None	fig|6666666.59351.peg.658	fig|6666666.59353.peg.2100	fig|6666666.59355.peg.2722	fig|6666666.59354.peg.1597
8017	FKBP-type peptidyl-prolyl cis-trans isomerase SlyD EC 5.2.1.8	fig|6666666.59329.peg.1375	fig|6666666.59330.peg.1462	fig|6666666.59331.peg.2365	fig|6666666.59332.peg.1082	fig|6666666.59334.peg.432	fig|6666666.59335.peg.1863	fig|6666666.59336.peg.4542	fig|6666666.59333.peg.2363	fig|6666666.59338.peg.2588	fig|6666666.59339.peg.8249	None	fig|6666666.59337.peg.135	fig|6666666.59342.peg.6498	fig|6666666.71181.peg.4306	fig|6666666.59344.peg.3124	fig|6666666.59345.peg.5560	fig|6666666.59341.peg.4625	fig|6666666.59347.peg.4970	fig|6666666.59346.peg.239	fig|6666666.59348.peg.293	fig|6666666.59349.peg.1782	fig|6666666.59350.peg.7378	fig|6666666.59351.peg.504	fig|6666666.59353.peg.2267	fig|6666666.59355.peg.1960	fig|6666666.59354.peg.2640
4592	S-adenosylmethionine-dependent methyltransferase Functionally Coupled to the MukBEF Chromosome Partitioning Mechanism	fig|6666666.59329.peg.4985	fig|6666666.59330.peg.4160	fig|6666666.59331.peg.601	fig|6666666.59332.peg.3606	fig|6666666.59334.peg.5063	fig|6666666.59335.peg.4766	fig|6666666.59336.peg.1399	fig|6666666.59333.peg.5040	fig|6666666.59338.peg.4037	fig|6666666.59339.peg.944	None	fig|6666666.59337.peg.1755	fig|6666666.59342.peg.1081	fig|6666666.71181.peg.505	fig|6666666.59344.peg.1724	fig|6666666.59345.peg.891	fig|6666666.59341.peg.5645	fig|6666666.59347.peg.2371	fig|6666666.59346.peg.1346	fig|6666666.59348.peg.5015	fig|6666666.59349.peg.1899	fig|6666666.59350.peg.233	fig|6666666.59351.peg.3599	fig|6666666.59353.peg.1661	fig|6666666.59355.peg.1060	fig|6666666.59354.peg.3967
2301	Putative stomatin prohibitin-family membrane protease subunit YbbK	fig|6666666.59329.peg.4596	fig|6666666.59330.peg.688	fig|6666666.59331.peg.4005	fig|6666666.59332.peg.5155	fig|6666666.59334.peg.2220	fig|6666666.59335.peg.3012	fig|6666666.59336.peg.4726	fig|6666666.59333.peg.2742	fig|6666666.59338.peg.2800	fig|6666666.59339.peg.3377	None	fig|6666666.59337.peg.4171	fig|6666666.59342.peg.98	fig|6666666.71181.peg.3615	fig|6666666.59344.peg.5063	fig|6666666.59345.peg.4381	fig|6666666.59341.peg.4978	fig|6666666.59347.peg.4432	fig|6666666.59346.peg.2370	fig|6666666.59348.peg.3876	fig|6666666.59349.peg.1983	fig|6666666.59350.peg.3393	fig|6666666.59351.peg.1750	fig|6666666.59353.peg.4054	fig|6666666.59355.peg.4130	fig|6666666.59354.peg.2778
10575	Thiamin biosynthesis lipoprotein ApbE	fig|6666666.59329.peg.2136	fig|6666666.59330.peg.4051	fig|6666666.59331.peg.5661	fig|6666666.59332.peg.2208	fig|6666666.59334.peg.887	fig|6666666.59335.peg.5893	fig|6666666.59336.peg.2771	fig|6666666.59333.peg.1804	fig|6666666.59338.peg.269	fig|6666666.59339.peg.5054	fig|6666666.59340.peg.946	fig|6666666.59337.peg.1548	fig|6666666.59342.peg.5121	fig|6666666.71181.peg.1503	fig|6666666.59344.peg.5812	fig|6666666.59345.peg.2231	fig|6666666.59341.peg.2297	fig|6666666.59347.peg.2796	fig|6666666.59346.peg.4251	fig|6666666.59348.peg.2980	fig|6666666.59349.peg.301	None	fig|6666666.59351.peg.3925	fig|6666666.59353.peg.1235	fig|6666666.59355.peg.811	fig|6666666.59354.peg.4977
8913	23S rRNA guanine-N-2- -methyltransferase rlmG EC 2.1.1.-	fig|6666666.59329.peg.3015	fig|6666666.59330.peg.2789	None	fig|6666666.59332.peg.4881	fig|6666666.59334.peg.3862	fig|6666666.59335.peg.117	fig|6666666.59336.peg.2436	fig|6666666.59333.peg.4691	fig|6666666.59338.peg.1999	fig|6666666.59339.peg.4830	fig|6666666.59340.peg.1799	fig|6666666.59337.peg.2377	fig|6666666.59342.peg.2128	fig|6666666.71181.peg.469	fig|6666666.59344.peg.1388	fig|6666666.59345.peg.3737	fig|6666666.59341.peg.5303	fig|6666666.59347.peg.3049	fig|6666666.59346.peg.4034	fig|6666666.59348.peg.4183	fig|6666666.59349.peg.4393	fig|6666666.59350.peg.6253	fig|6666666.59351.peg.3897	fig|6666666.59353.peg.2642	fig|6666666.59355.peg.1673	fig|6666666.59354.peg.4891
8840	Pyridoxamine 5'-phosphate oxidase EC 1.4.3.5	fig|6666666.59329.peg.232	fig|6666666.59330.peg.2286	fig|6666666.59331.peg.2848	fig|6666666.59332.peg.3999	fig|6666666.59334.peg.410	fig|6666666.59335.peg.3852	fig|6666666.59336.peg.5764	fig|6666666.59333.peg.4823	fig|6666666.59338.peg.4378	fig|6666666.59339.peg.8345	fig|6666666.59340.peg.3716	fig|6666666.59337.peg.272	None	fig|6666666.71181.peg.2928	fig|6666666.59344.peg.3490	fig|6666666.59345.peg.5230	fig|6666666.59341.peg.1512	fig|6666666.59347.peg.4672	fig|6666666.59346.peg.3999	fig|6666666.59348.peg.3929	fig|6666666.59349.peg.4221	fig|6666666.59350.peg.6076	fig|6666666.59351.peg.2693	fig|6666666.59353.peg.1391	fig|6666666.59355.peg.2481	fig|6666666.59354.peg.5176
9520	FIG001674 hypothetical protein	fig|6666666.59329.peg.4222	fig|6666666.59330.peg.1584	fig|6666666.59331.peg.4858	fig|6666666.59332.peg.4596	fig|6666666.59334.peg.2569	fig|6666666.59335.peg.1711	fig|6666666.59336.peg.4062	fig|6666666.59333.peg.4011	fig|6666666.59338.peg.1087	fig|6666666.59339.peg.7235	None	fig|6666666.59337.peg.5602	fig|6666666.59342.peg.2108	fig|6666666.71181.peg.1464	fig|6666666.59344.peg.4999	fig|6666666.59345.peg.5296	fig|6666666.59341.peg.845	fig|6666666.59347.peg.5271	fig|6666666.59346.peg.3347	fig|6666666.59348.peg.5018	fig|6666666.59349.peg.2728	fig|6666666.59350.peg.2701	fig|6666666.59351.peg.572	fig|6666666.59353.peg.4379	fig|6666666.59355.peg.4462	fig|6666666.59354.peg.2266
2519	Fructose-1,6-bisphosphatase, type I EC 3.1.3.11	fig|6666666.59329.peg.1778	fig|6666666.59330.peg.839	fig|6666666.59331.peg.6272	fig|6666666.59332.peg.5108	fig|6666666.59334.peg.57	fig|6666666.59335.peg.178	fig|6666666.59336.peg.920	fig|6666666.59333.peg.572	fig|6666666.59338.peg.306	fig|6666666.59339.peg.7728	None	fig|6666666.59337.peg.332	fig|6666666.59342.peg.5991	fig|6666666.71181.peg.2803	fig|6666666.59344.peg.2128	fig|6666666.59345.peg.2482	fig|6666666.59341.peg.5005	fig|6666666.59347.peg.4872	fig|6666666.59346.peg.654	fig|6666666.59348.peg.2843	fig|6666666.59349.peg.4977	fig|6666666.59350.peg.6634	fig|6666666.59351.peg.2269	fig|6666666.59353.peg.3161	fig|6666666.59355.peg.436	fig|6666666.59354.peg.6072
3533	Cytochrome c heme lyase subunit CcmL	fig|6666666.59329.peg.4623	fig|6666666.59330.peg.4680	None	fig|6666666.59332.peg.6222	fig|6666666.59334.peg.2353	fig|6666666.59335.peg.1253	fig|6666666.59336.peg.5504	fig|6666666.59333.peg.3690	fig|6666666.59338.peg.4418	fig|6666666.59339.peg.3034	fig|6666666.59340.peg.1901	fig|6666666.59337.peg.4226	fig|6666666.59342.peg.2828	fig|6666666.71181.peg.1524	fig|6666666.59344.peg.4985	fig|6666666.59345.peg.5308	fig|6666666.59341.peg.5696	fig|6666666.59347.peg.1860	fig|6666666.59346.peg.5157	fig|6666666.59348.peg.4227	fig|6666666.59349.peg.176	fig|6666666.59350.peg.3263	fig|6666666.59351.peg.2090	fig|6666666.59353.peg.4872	fig|6666666.59355.peg.218	fig|6666666.59354.peg.1186
6905	Decarboxylase family protein	fig|6666666.59329.peg.4174	fig|6666666.59330.peg.3896	fig|6666666.59331.peg.5551	fig|6666666.59332.peg.5831	fig|6666666.59334.peg.1983	fig|6666666.59335.peg.340	fig|6666666.59336.peg.3265	fig|6666666.59333.peg.4317	fig|6666666.59338.peg.1649	fig|6666666.59339.peg.7157	fig|6666666.59340.peg.3251	fig|6666666.59337.peg.1120	fig|6666666.59342.peg.6259	fig|6666666.71181.peg.49	fig|6666666.59344.peg.2629	fig|6666666.59345.peg.3522	fig|6666666.59341.peg.5085	fig|6666666.59347.peg.2931	fig|6666666.59346.peg.1729	fig|6666666.59348.peg.2646	fig|6666666.59349.peg.446	None	fig|6666666.59351.peg.1614	fig|6666666.59353.peg.1968	fig|6666666.59355.peg.1438	fig|6666666.59354.peg.2381
152	S-adenosylmethionine tRNA ribosyltransferase-isomerase EC 5.-.-.-	fig|6666666.59329.peg.648	fig|6666666.59330.peg.1403	fig|6666666.59331.peg.3891	fig|6666666.59332.peg.772	fig|6666666.59334.peg.2717	None	fig|6666666.59336.peg.5654	fig|6666666.59333.peg.4136	fig|6666666.59338.peg.3408	fig|6666666.59339.peg.6893	fig|6666666.59340.peg.556	fig|6666666.59337.peg.730	fig|6666666.59342.peg.1147	fig|6666666.71181.peg.2735	fig|6666666.59344.peg.1107	fig|6666666.59345.peg.3660	fig|6666666.59341.peg.5334	fig|6666666.59347.peg.4275	fig|6666666.59346.peg.2748	fig|6666666.59348.peg.1561	fig|6666666.59349.peg.1923	fig|6666666.59350.peg.3657	fig|6666666.59351.peg.2332	fig|6666666.59353.peg.787	fig|6666666.59355.peg.918	fig|6666666.59354.peg.1288
10821	FIG000557 hypothetical protein co-occurring with RecR	fig|6666666.59329.peg.5440	fig|6666666.59330.peg.4122	None	fig|6666666.59332.peg.4655	fig|6666666.59334.peg.2752	fig|6666666.59335.peg.3289	fig|6666666.59336.peg.5783	fig|6666666.59333.peg.2533	fig|6666666.59338.peg.2298	fig|6666666.59339.peg.3066	fig|6666666.59340.peg.3702	fig|6666666.59337.peg.3738	fig|6666666.59342.peg.3337	fig|6666666.71181.peg.3499	fig|6666666.59344.peg.5519	fig|6666666.59345.peg.1192	fig|6666666.59341.peg.2460	fig|6666666.59347.peg.2445	fig|6666666.59346.peg.65	fig|6666666.59348.peg.3117	fig|6666666.59349.peg.4589	fig|6666666.59350.peg.2506	fig|6666666.59351.peg.2755	fig|6666666.59353.peg.4075	fig|6666666.59355.peg.4152	fig|6666666.59354.peg.5012
7232	Methionine repressor MetJ	fig|6666666.59329.peg.4606	fig|6666666.59330.peg.1671	fig|6666666.59331.peg.6095	fig|6666666.59332.peg.1179	fig|6666666.59334.peg.2426	fig|6666666.59335.peg.427	fig|6666666.59336.peg.3891	fig|6666666.59333.peg.3016	fig|6666666.59338.peg.1051	fig|6666666.59339.peg.6377	fig|6666666.59340.peg.1162	fig|6666666.59337.peg.1674	fig|6666666.59342.peg.3918	fig|6666666.71181.peg.3888	fig|6666666.59344.peg.1006	fig|6666666.59345.peg.5405	fig|6666666.59341.peg.5322	fig|6666666.59347.peg.4921	fig|6666666.59346.peg.1005	fig|6666666.59348.peg.4560	fig|6666666.59349.peg.517	None	fig|6666666.59351.peg.3840	fig|6666666.59353.peg.2534	fig|6666666.59355.peg.2667	fig|6666666.59354.peg.927
5269	Thiamin-phosphate pyrophosphorylase EC 2.5.1.3	fig|6666666.59329.peg.3206	fig|6666666.59330.peg.4730	fig|6666666.59331.peg.2626	fig|6666666.59332.peg.2524	fig|6666666.59334.peg.903	fig|6666666.59335.peg.5	fig|6666666.59336.peg.6428	fig|6666666.59333.peg.4005	fig|6666666.59338.peg.472	fig|6666666.59339.peg.7528	fig|6666666.59340.peg.1302	fig|6666666.59337.peg.2553	fig|6666666.59342.peg.2009	fig|6666666.71181.peg.3358	fig|6666666.59344.peg.5689	fig|6666666.59345.peg.5545	fig|6666666.59341.peg.320	fig|6666666.59347.peg.2366	fig|6666666.59346.peg.934	fig|6666666.59348.peg.1091	fig|6666666.59349.peg.4743	fig|6666666.59350.peg.5867	fig|6666666.59351.peg.3887	fig|6666666.59353.peg.2743	fig|6666666.59355.peg.1739	None
11137	Thymidine kinase EC 2.7.1.21	fig|6666666.59329.peg.4110	fig|6666666.59330.peg.1515	fig|6666666.59331.peg.1166	fig|6666666.59332.peg.4703	fig|6666666.59334.peg.4842	fig|6666666.59335.peg.2939	fig|6666666.59336.peg.2602	fig|6666666.59333.peg.4965	fig|6666666.59338.peg.1125	fig|6666666.59339.peg.285	fig|6666666.59340.peg.1481	fig|6666666.59337.peg.2302	None	fig|6666666.71181.peg.2763	fig|6666666.59344.peg.418	fig|6666666.59345.peg.1295	fig|6666666.59341.peg.3624	fig|6666666.59347.peg.2316	fig|6666666.59346.peg.4357	fig|6666666.59348.peg.1666	fig|6666666.59349.peg.2960	fig|6666666.59350.peg.2572	fig|6666666.59351.peg.3801	fig|6666666.59353.peg.1745	fig|6666666.59355.peg.1267	fig|6666666.59354.peg.3093
11136	rRNA small subunit methyltransferase H	fig|6666666.59329.peg.2030	fig|6666666.59330.peg.1268	fig|6666666.59331.peg.2000	fig|6666666.59332.peg.5058	fig|6666666.59334.peg.3667	fig|6666666.59335.peg.845	fig|6666666.59336.peg.710	fig|6666666.59333.peg.3484	fig|6666666.59338.peg.536	fig|6666666.59339.peg.4958	fig|6666666.59340.peg.619	fig|6666666.59337.peg.40	fig|6666666.59342.peg.3872	None	fig|6666666.59344.peg.1490	fig|6666666.59345.peg.3802	fig|6666666.59341.peg.1358	fig|6666666.59347.peg.3992	fig|6666666.59346.peg.1229	fig|6666666.59348.peg.2586	fig|6666666.59349.peg.2976	fig|6666666.59350.peg.3519	fig|6666666.59351.peg.200	fig|6666666.59353.peg.129	fig|6666666.59355.peg.740	fig|6666666.59354.peg.3668
7936	Flavoprotein MioC	fig|6666666.59329.peg.1741	fig|6666666.59330.peg.1112	fig|6666666.59331.peg.2811	fig|6666666.59332.peg.92	fig|6666666.59334.peg.3781	fig|6666666.59335.peg.786	fig|6666666.59336.peg.21	fig|6666666.59333.peg.37	fig|6666666.59338.peg.3680	fig|6666666.59339.peg.8024	fig|6666666.59340.peg.136	fig|6666666.59337.peg.884	fig|6666666.59342.peg.1190	fig|6666666.71181.peg.588	fig|6666666.59344.peg.4260	fig|6666666.59345.peg.4971	fig|6666666.59341.peg.1053	fig|6666666.59347.peg.4789	fig|6666666.59346.peg.1182	fig|6666666.59348.peg.306	fig|6666666.59349.peg.1023	None	fig|6666666.59351.peg.5365	fig|6666666.59353.peg.3092	fig|6666666.59355.peg.2256	fig|6666666.59354.peg.1142
3024	Protein of unknown function DUF541	fig|6666666.59329.peg.245	fig|6666666.59330.peg.364	fig|6666666.59331.peg.1655	fig|6666666.59332.peg.536	fig|6666666.59334.peg.1054	fig|6666666.59335.peg.2315	fig|6666666.59336.peg.1194	fig|6666666.59333.peg.4185	fig|6666666.59338.peg.2667	fig|6666666.59339.peg.7857	None	fig|6666666.59337.peg.545	fig|6666666.59342.peg.2805	fig|6666666.71181.peg.3136	fig|6666666.59344.peg.4732	fig|6666666.59345.peg.5034	fig|6666666.59341.peg.3928	fig|6666666.59347.peg.3198	fig|6666666.59346.peg.313	fig|6666666.59348.peg.203	fig|6666666.59349.peg.1604	fig|6666666.59350.peg.5906	fig|6666666.59351.peg.1030	fig|6666666.59353.peg.4430	fig|6666666.59355.peg.4510	fig|6666666.59354.peg.2333
237	Protein of unknown function Smg	fig|6666666.59329.peg.70	fig|6666666.59330.peg.649	fig|6666666.59331.peg.4163	fig|6666666.59332.peg.232	fig|6666666.59334.peg.1511	fig|6666666.59335.peg.5004	fig|6666666.59336.peg.1988	fig|6666666.59333.peg.1369	fig|6666666.59338.peg.2064	fig|6666666.59339.peg.8097	fig|6666666.59340.peg.3347	fig|6666666.59337.peg.3905	fig|6666666.59342.peg.4246	fig|6666666.71181.peg.3428	fig|6666666.59344.peg.4909	fig|6666666.59345.peg.4923	fig|6666666.59341.peg.3879	fig|6666666.59347.peg.4744	fig|6666666.59346.peg.1828	fig|6666666.59348.peg.5270	fig|6666666.59349.peg.2821	None	fig|6666666.59351.peg.5060	fig|6666666.59353.peg.4624	fig|6666666.59355.peg.4707	fig|6666666.59354.peg.1426
9564	Adenylate cyclase EC 4.6.1.1	fig|6666666.59329.peg.385	fig|6666666.59330.peg.944	fig|6666666.59331.peg.3804	fig|6666666.59332.peg.3852	fig|6666666.59334.peg.539	fig|6666666.59335.peg.1512	fig|6666666.59336.peg.3438	fig|6666666.59333.peg.194	fig|6666666.59338.peg.210	fig|6666666.59339.peg.7402	fig|6666666.59340.peg.1193	fig|6666666.59337.peg.10	fig|6666666.59342.peg.1377	fig|6666666.71181.peg.3017	fig|6666666.59344.peg.4464	fig|6666666.59345.peg.3831	fig|6666666.59341.peg.1559	fig|6666666.59347.peg.3960	fig|6666666.59346.peg.1621	fig|6666666.59348.peg.3353	fig|6666666.59349.peg.3513	None	fig|6666666.59351.peg.3635	fig|6666666.59353.peg.4179	fig|6666666.59355.peg.1698	fig|6666666.59354.peg.3230
2889	Glucosamine-6-phosphate deaminase EC 3.5.99.6	fig|6666666.59329.peg.5495	fig|6666666.59330.peg.1477	fig|6666666.59331.peg.2260	fig|6666666.59332.peg.2457	fig|6666666.59334.peg.917	fig|6666666.59335.peg.5803	fig|6666666.59336.peg.3194	fig|6666666.59333.peg.1221	fig|6666666.59338.peg.4108	fig|6666666.59339.peg.1933	fig|6666666.59340.peg.2537	fig|6666666.59337.peg.199	fig|6666666.59342.peg.4003	fig|6666666.71181.peg.3199	fig|6666666.59344.peg.4525	fig|6666666.59345.peg.4528	fig|6666666.59341.peg.6016	fig|6666666.59347.peg.346	fig|6666666.59346.peg.4434	fig|6666666.59348.peg.3499	fig|6666666.59349.peg.2661	None	fig|6666666.59351.peg.5154	fig|6666666.59353.peg.2047	fig|6666666.59355.peg.4454	fig|6666666.59354.peg.2873
11169	tRNA pseudouridine synthase B EC 4.2.1.70	fig|6666666.59329.peg.1895	fig|6666666.59330.peg.104	fig|6666666.59331.peg.2110	fig|6666666.59332.peg.3550	fig|6666666.59334.peg.776	fig|6666666.59335.peg.2098	None	fig|6666666.59333.peg.2323	fig|6666666.59338.peg.3434	fig|6666666.59339.peg.4898	fig|6666666.59340.peg.954	fig|6666666.59337.peg.686	fig|6666666.59342.peg.380	fig|6666666.71181.peg.4100	fig|6666666.59344.peg.2097	fig|6666666.59345.peg.2354	fig|6666666.59341.peg.2442	fig|6666666.59347.peg.3002	fig|6666666.59346.peg.301	fig|6666666.59348.peg.2156	fig|6666666.59349.peg.1436	fig|6666666.59350.peg.923	fig|6666666.59351.peg.1387	fig|6666666.59353.peg.3130	fig|6666666.59355.peg.466	fig|6666666.59354.peg.5107
11247	RNA polymerase sigma factor for flagellar operon	fig|6666666.59329.peg.204	fig|6666666.59330.peg.2910	fig|6666666.59331.peg.2929	fig|6666666.59332.peg.2449	None	fig|6666666.59335.peg.914	fig|6666666.59336.peg.985	fig|6666666.59333.peg.4088	fig|6666666.59338.peg.2387	fig|6666666.59339.peg.88	fig|6666666.59340.peg.1867	fig|6666666.59337.peg.3211	fig|6666666.59342.peg.2735	fig|6666666.71181.peg.4038	fig|6666666.59344.peg.5208	fig|6666666.59345.peg.2879	fig|6666666.59341.peg.3497	fig|6666666.59347.peg.4609	fig|6666666.59346.peg.4415	fig|6666666.59348.peg.2411	fig|6666666.59349.peg.194	fig|6666666.59350.peg.6480	fig|6666666.59351.peg.2065	fig|6666666.59353.peg.4573	fig|6666666.59355.peg.3837	fig|6666666.59354.peg.685
1577	ATP synthase C chain EC 3.6.3.14	fig|6666666.59329.peg.3995	fig|6666666.59330.peg.606	fig|6666666.59331.peg.401	fig|6666666.59332.peg.100	fig|6666666.59334.peg.25	fig|6666666.59335.peg.793	fig|6666666.59336.peg.29	fig|6666666.59333.peg.28	fig|6666666.59338.peg.4016	fig|6666666.59339.peg.8013	fig|6666666.59340.peg.2444	fig|6666666.59337.peg.2084	fig|6666666.59342.peg.1197	fig|6666666.71181.peg.593	fig|6666666.59344.peg.4266	fig|6666666.59345.peg.3324	fig|6666666.59341.peg.3688	fig|6666666.59347.peg.4782	fig|6666666.59346.peg.1404	fig|6666666.59348.peg.333	fig|6666666.59349.peg.1031	None	fig|6666666.59351.peg.5358	fig|6666666.59353.peg.3087	fig|6666666.59355.peg.2261	fig|6666666.59354.peg.1153
9925	SOS-response repressor and protease LexA EC 3.4.21.88	fig|6666666.59329.peg.779	fig|6666666.59330.peg.1576	fig|6666666.59331.peg.1045	fig|6666666.59332.peg.564	fig|6666666.59334.peg.1470	fig|6666666.59335.peg.4043	fig|6666666.59336.peg.1367	fig|6666666.59333.peg.1959	fig|6666666.59338.peg.5775	fig|6666666.59339.peg.8583	fig|6666666.59340.peg.1385	fig|6666666.59337.peg.1659	None	fig|6666666.71181.peg.5546	fig|6666666.59344.peg.2740	fig|6666666.59345.peg.5627	fig|6666666.59341.peg.4287	fig|6666666.59347.peg.5045	fig|6666666.59346.peg.1647	fig|6666666.59348.peg.1071	fig|6666666.59349.peg.3511	fig|6666666.59350.peg.2781	fig|6666666.59351.peg.4390	fig|6666666.59353.peg.2999	fig|6666666.59355.peg.5828	fig|6666666.59354.peg.5143
10329	FMN-dependent NADH-azoreductase	fig|6666666.59329.peg.1968	fig|6666666.59330.peg.1950	fig|6666666.59331.peg.4109	fig|6666666.59332.peg.4443	fig|6666666.59334.peg.4919	fig|6666666.59335.peg.735	fig|6666666.59336.peg.2279	fig|6666666.59333.peg.5271	fig|6666666.59338.peg.370	fig|6666666.59339.peg.5619	None	fig|6666666.59337.peg.2650	fig|6666666.59342.peg.3377	fig|6666666.71181.peg.3218	fig|6666666.59344.peg.4502	fig|6666666.59345.peg.707	fig|6666666.59341.peg.2947	fig|6666666.59347.peg.1538	fig|6666666.59346.peg.3741	fig|6666666.59348.peg.1850	fig|6666666.59349.peg.2753	fig|6666666.59350.peg.7678	fig|6666666.59351.peg.2948	fig|6666666.59353.peg.1869	fig|6666666.59355.peg.4435	fig|6666666.59354.peg.5510
635	Flagellar biosynthesis protein FlhA	fig|6666666.59329.peg.2885	fig|6666666.59330.peg.2900	fig|6666666.59331.peg.5512	fig|6666666.59332.peg.2446	None	fig|6666666.59335.peg.4959	fig|6666666.59336.peg.4347	fig|6666666.59333.peg.2864	fig|6666666.59338.peg.5295	fig|6666666.59339.peg.3006	fig|6666666.59340.peg.2688	fig|6666666.59337.peg.3220	fig|6666666.59342.peg.3198	fig|6666666.71181.peg.2238	fig|6666666.59344.peg.3025	fig|6666666.59345.peg.1457	fig|6666666.59341.peg.670	fig|6666666.59347.peg.2677	fig|6666666.59346.peg.4412	fig|6666666.59348.peg.1778	fig|6666666.59349.peg.197	fig|6666666.59350.peg.5249	fig|6666666.59351.peg.2061	fig|6666666.59353.peg.3535	fig|6666666.59355.peg.3640	fig|6666666.59354.peg.681
8264	SSU ribosomal protein S4p S9e	fig|6666666.59329.peg.732	fig|6666666.59330.peg.575	fig|6666666.59331.peg.28	fig|6666666.59332.peg.5646	fig|6666666.59334.peg.3041	fig|6666666.59335.peg.4753	fig|6666666.59336.peg.165	fig|6666666.59333.peg.387	fig|6666666.59338.peg.4739	fig|6666666.59339.peg.8289	None	fig|6666666.59337.peg.368	fig|6666666.59342.peg.325	fig|6666666.71181.peg.3440	fig|6666666.59344.peg.4923	fig|6666666.59345.peg.2515	fig|6666666.59341.peg.775	fig|6666666.59347.peg.4844	fig|6666666.59346.peg.870	fig|6666666.59348.peg.434	fig|6666666.59349.peg.3290	fig|6666666.59350.peg.8201	fig|6666666.59351.peg.4225	fig|6666666.59353.peg.4610	fig|6666666.59355.peg.4721	fig|6666666.59354.peg.3247
9155	Pirin-related protein	fig|6666666.59329.peg.4410	fig|6666666.59330.peg.4086	fig|6666666.59331.peg.3727	fig|6666666.59332.peg.2479	fig|6666666.59334.peg.2722	fig|6666666.59335.peg.1398	fig|6666666.59336.peg.3247	fig|6666666.59333.peg.3288	fig|6666666.59338.peg.3346	fig|6666666.59339.peg.5938	None	fig|6666666.59337.peg.2137	fig|6666666.59342.peg.5064	fig|6666666.71181.peg.2208	fig|6666666.59344.peg.3579	fig|6666666.59345.peg.3951	fig|6666666.59341.peg.2145	fig|6666666.59347.peg.604	fig|6666666.59346.peg.2965	fig|6666666.59348.peg.3255	fig|6666666.59349.peg.4049	fig|6666666.59350.peg.2056	fig|6666666.59351.peg.1862	fig|6666666.59353.peg.261	fig|6666666.59355.peg.1300	fig|6666666.59354.peg.2728
2760	FIG138056 a glutathione-dependent thiol reductase	fig|6666666.59329.peg.6430	fig|6666666.59330.peg.4475	None	fig|6666666.59332.peg.3084	fig|6666666.59334.peg.3086	fig|6666666.59335.peg.356	fig|6666666.59336.peg.2162	fig|6666666.59333.peg.3551	fig|6666666.59338.peg.5356	fig|6666666.59339.peg.7138	fig|6666666.59340.peg.639	fig|6666666.59337.peg.5644	fig|6666666.59342.peg.2566	fig|6666666.71181.peg.4368	fig|6666666.59344.peg.5669	fig|6666666.59345.peg.2148	fig|6666666.59341.peg.1682	fig|6666666.59347.peg.2844	fig|6666666.59346.peg.3543	fig|6666666.59348.peg.2635	fig|6666666.59349.peg.4797	fig|6666666.59350.peg.3667	fig|6666666.59351.peg.2817	fig|6666666.59353.peg.4911	fig|6666666.59355.peg.4981	fig|6666666.59354.peg.4258
3939	FIG136845 Rhodanese-related sulfurtransferase	fig|6666666.59329.peg.34	fig|6666666.59330.peg.142	fig|6666666.59331.peg.3447	fig|6666666.59332.peg.3272	fig|6666666.59334.peg.968	fig|6666666.59335.peg.445	fig|6666666.59336.peg.5924	fig|6666666.59333.peg.2291	fig|6666666.59338.peg.1162	fig|6666666.59339.peg.6413	fig|6666666.59340.peg.3455	fig|6666666.59337.peg.4996	fig|6666666.59342.peg.3844	fig|6666666.71181.peg.4023	fig|6666666.59344.peg.971	fig|6666666.59345.peg.5095	fig|6666666.59341.peg.184	fig|6666666.59347.peg.4542	fig|6666666.59346.peg.4161	fig|6666666.59348.peg.134	fig|6666666.59349.peg.2487	None	fig|6666666.59351.peg.373	fig|6666666.59353.peg.2568	fig|6666666.59355.peg.2634	fig|6666666.59354.peg.64
6711	Glyoxalase family protein	fig|6666666.59329.peg.4947	None	fig|6666666.59331.peg.6123	fig|6666666.59332.peg.3846	fig|6666666.59334.peg.2172	fig|6666666.59335.peg.5387	fig|6666666.59336.peg.4069	fig|6666666.59333.peg.5013	fig|6666666.59338.peg.2106	fig|6666666.59339.peg.8466	fig|6666666.59340.peg.357	fig|6666666.59337.peg.3233	fig|6666666.59342.peg.6138	fig|6666666.71181.peg.3569	fig|6666666.59344.peg.3958	fig|6666666.59345.peg.2084	fig|6666666.59341.peg.3182	fig|6666666.59347.peg.3784	fig|6666666.59346.peg.1510	fig|6666666.59348.peg.1422	fig|6666666.59349.peg.615	fig|6666666.59350.peg.2833	fig|6666666.59351.peg.3290	fig|6666666.59353.peg.4390	fig|6666666.59355.peg.3064	fig|6666666.59354.peg.4409
4434	Phospho-N-acetylmuramoyl-pentapeptide-transferase EC 2.7.8.13	fig|6666666.59329.peg.863	fig|6666666.59330.peg.1334	fig|6666666.59331.peg.1116	fig|6666666.59332.peg.1901	fig|6666666.59334.peg.2905	fig|6666666.59335.peg.839	fig|6666666.59336.peg.1536	fig|6666666.59333.peg.4367	fig|6666666.59338.peg.258	fig|6666666.59339.peg.4965	fig|6666666.59340.peg.171	fig|6666666.59337.peg.425	fig|6666666.59342.peg.3696	fig|6666666.71181.peg.6315	fig|6666666.59344.peg.2461	fig|6666666.59345.peg.3796	fig|6666666.59341.peg.5948	fig|6666666.59347.peg.3997	fig|6666666.59346.peg.992	fig|6666666.59348.peg.5298	fig|6666666.59349.peg.2982	None	fig|6666666.59351.peg.230	fig|6666666.59353.peg.135	fig|6666666.59355.peg.745	fig|6666666.59354.peg.4495
10472	FIG00746831 hypothetical protein	None	fig|6666666.59330.peg.1014	fig|6666666.59331.peg.4099	fig|6666666.59332.peg.877	fig|6666666.59334.peg.925	fig|6666666.59335.peg.3356	fig|6666666.59336.peg.4553	fig|6666666.59333.peg.2670	fig|6666666.59338.peg.5099	fig|6666666.59339.peg.1538	fig|6666666.59340.peg.579	fig|6666666.59337.peg.3156	fig|6666666.59342.peg.782	fig|6666666.71181.peg.3834	fig|6666666.59344.peg.848	fig|6666666.59345.peg.3263	fig|6666666.59341.peg.4224	fig|6666666.59347.peg.1776	fig|6666666.59346.peg.3402	fig|6666666.59348.peg.4402	fig|6666666.59349.peg.4759	fig|6666666.59350.peg.459	fig|6666666.59351.peg.3148	fig|6666666.59353.peg.1267	fig|6666666.59355.peg.3316	fig|6666666.59354.peg.4706
7108	Heat shock protein 60 family chaperone GroEL	fig|6666666.59329.peg.3148	fig|6666666.59330.peg.162	None	fig|6666666.59332.peg.2922	fig|6666666.59334.peg.2270	fig|6666666.59335.peg.420	fig|6666666.59336.peg.251	fig|6666666.59333.peg.425	fig|6666666.59338.peg.3734	fig|6666666.59339.peg.6367	fig|6666666.59340.peg.3371	fig|6666666.59337.peg.4332	fig|6666666.59342.peg.3029	fig|6666666.71181.peg.1678	fig|6666666.59344.peg.614	fig|6666666.59345.peg.5114	fig|6666666.59341.peg.178	fig|6666666.59347.peg.4550	fig|6666666.59346.peg.985	fig|6666666.59348.peg.3197	fig|6666666.59349.peg.2368	fig|6666666.59350.peg.8222	fig|6666666.59351.peg.113	fig|6666666.59353.peg.1048	fig|6666666.59355.peg.3571	fig|6666666.59354.peg.3256
11200	Ferric iron ABC transporter, iron-binding protein	fig|6666666.59329.peg.2983	fig|6666666.59330.peg.1769	None	fig|6666666.59332.peg.5401	fig|6666666.59334.peg.5331	fig|6666666.59335.peg.1528	fig|6666666.59336.peg.561	fig|6666666.59333.peg.328	fig|6666666.59338.peg.3529	fig|6666666.59339.peg.4795	fig|6666666.59340.peg.970	fig|6666666.59337.peg.2250	fig|6666666.59342.peg.5014	fig|6666666.71181.peg.4165	fig|6666666.59344.peg.3270	fig|6666666.59345.peg.2394	fig|6666666.59341.peg.5540	fig|6666666.59347.peg.2604	fig|6666666.59346.peg.753	fig|6666666.59348.peg.2600	fig|6666666.59349.peg.4577	fig|6666666.59350.peg.4274	fig|6666666.59351.peg.3964	fig|6666666.59353.peg.4419	fig|6666666.59355.peg.3719	fig|6666666.59354.peg.371
879	Chorismate synthase EC 4.2.3.5	fig|6666666.59329.peg.2416	fig|6666666.59330.peg.1586	fig|6666666.59331.peg.1893	fig|6666666.59332.peg.1949	fig|6666666.59334.peg.1707	fig|6666666.59335.peg.5846	fig|6666666.59336.peg.5035	fig|6666666.59333.peg.1966	fig|6666666.59338.peg.1089	fig|6666666.59339.peg.7074	fig|6666666.59340.peg.3462	fig|6666666.59337.peg.4845	fig|6666666.59342.peg.2106	fig|6666666.71181.peg.1511	fig|6666666.59344.peg.5001	fig|6666666.59345.peg.5294	fig|6666666.59341.peg.842	fig|6666666.59347.peg.5112	fig|6666666.59346.peg.2653	None	fig|6666666.59349.peg.2730	fig|6666666.59350.peg.5538	fig|6666666.59351.peg.574	fig|6666666.59353.peg.5018	fig|6666666.59355.peg.230	fig|6666666.59354.peg.123
2744	D-alanine--D-alanine ligase EC 6.3.2.4	fig|6666666.59329.peg.5853	fig|6666666.59330.peg.4342	fig|6666666.59331.peg.3829	fig|6666666.59332.peg.5331	fig|6666666.59334.peg.2268	fig|6666666.59335.peg.571	fig|6666666.59336.peg.2247	fig|6666666.59333.peg.4298	fig|6666666.59338.peg.3816	fig|6666666.59339.peg.2928	None	fig|6666666.59337.peg.3027	fig|6666666.59342.peg.2285	fig|6666666.71181.peg.1978	fig|6666666.59344.peg.2289	fig|6666666.59345.peg.82	fig|6666666.59341.peg.5839	fig|6666666.59347.peg.964	fig|6666666.59346.peg.1888	fig|6666666.59348.peg.3864	fig|6666666.59349.peg.2987	fig|6666666.59350.peg.1043	fig|6666666.59351.peg.211	fig|6666666.59353.peg.140	fig|6666666.59355.peg.750	fig|6666666.59354.peg.6124
11197	3-oxoacyl-[acyl-carrier-protein] synthase, KASII EC 2.3.1.41	fig|6666666.59329.peg.4184	fig|6666666.59330.peg.3626	fig|6666666.59331.peg.1748	fig|6666666.59332.peg.3476	fig|6666666.59334.peg.4783	fig|6666666.59335.peg.5375	fig|6666666.59336.peg.3338	fig|6666666.59333.peg.1586	fig|6666666.59338.peg.3741	fig|6666666.59339.peg.3180	None	fig|6666666.59337.peg.2685	fig|6666666.59342.peg.1380	fig|6666666.71181.peg.1625	fig|6666666.59344.peg.5038	fig|6666666.59345.peg.1061	fig|6666666.59341.peg.18	fig|6666666.59347.peg.4087	fig|6666666.59346.peg.109	fig|6666666.59348.peg.1239	fig|6666666.59349.peg.3913	fig|6666666.59350.peg.584	fig|6666666.59351.peg.674	fig|6666666.59353.peg.316	fig|6666666.59355.peg.1356	fig|6666666.59354.peg.2160
1093	Predicted endonuclease distantly related to archaeal Holliday junction resolvase	fig|6666666.59329.peg.3487	fig|6666666.59330.peg.971	None	fig|6666666.59332.peg.641	fig|6666666.59334.peg.2332	fig|6666666.59335.peg.4931	fig|6666666.59336.peg.713	fig|6666666.59333.peg.611	fig|6666666.59338.peg.540	fig|6666666.59339.peg.4951	fig|6666666.59340.peg.1422	fig|6666666.59337.peg.36	fig|6666666.59342.peg.5571	fig|6666666.71181.peg.4572	fig|6666666.59344.peg.1844	fig|6666666.59345.peg.3805	fig|6666666.59341.peg.1362	fig|6666666.59347.peg.3989	fig|6666666.59346.peg.2329	fig|6666666.59348.peg.4625	fig|6666666.59349.peg.48	fig|6666666.59350.peg.2806	fig|6666666.59351.peg.3469	fig|6666666.59353.peg.2375	fig|6666666.59355.peg.1647	fig|6666666.59354.peg.367
1327	3-oxoacyl-[acyl-carrier-protein] synthase, KASI EC 2.3.1.41	fig|6666666.59329.peg.4401	fig|6666666.59330.peg.1592	fig|6666666.59331.peg.1351	fig|6666666.59332.peg.2180	fig|6666666.59334.peg.1834	fig|6666666.59335.peg.3933	fig|6666666.59336.peg.6169	fig|6666666.59333.peg.1973	fig|6666666.59338.peg.1852	fig|6666666.59339.peg.7055	None	fig|6666666.59337.peg.4838	fig|6666666.59342.peg.2133	fig|6666666.71181.peg.1505	fig|6666666.59344.peg.5810	fig|6666666.59345.peg.5697	fig|6666666.59341.peg.2774	fig|6666666.59347.peg.2461	fig|6666666.59346.peg.2659	fig|6666666.59348.peg.1236	fig|6666666.59349.peg.2637	fig|6666666.59350.peg.558	fig|6666666.59351.peg.4912	fig|6666666.59353.peg.1237	fig|6666666.59355.peg.238	fig|6666666.59354.peg.4676
4067	Peptide deformylase EC 3.5.1.88	fig|6666666.59329.peg.66	fig|6666666.59330.peg.646	fig|6666666.59331.peg.4355	fig|6666666.59332.peg.229	fig|6666666.59334.peg.3654	fig|6666666.59335.peg.2432	None	fig|6666666.59333.peg.3733	fig|6666666.59338.peg.2933	fig|6666666.59339.peg.8095	fig|6666666.59340.peg.2077	fig|6666666.59337.peg.3902	fig|6666666.59342.peg.3132	fig|6666666.71181.peg.3430	fig|6666666.59344.peg.4911	fig|6666666.59345.peg.4927	fig|6666666.59341.peg.3883	fig|6666666.59347.peg.4747	fig|6666666.59346.peg.1824	fig|6666666.59348.peg.5290	fig|6666666.59349.peg.2818	fig|6666666.59350.peg.6494	fig|6666666.59351.peg.5056	fig|6666666.59353.peg.4622	fig|6666666.59355.peg.4710	fig|6666666.59354.peg.1429
10663	3-dehydroquinate dehydratase II EC 4.2.1.10	fig|6666666.59329.peg.1177	fig|6666666.59330.peg.191	fig|6666666.59331.peg.1712	fig|6666666.59332.peg.513	fig|6666666.59334.peg.45	fig|6666666.59335.peg.2624	fig|6666666.59336.peg.2276	fig|6666666.59333.peg.2646	fig|6666666.59338.peg.3729	fig|6666666.59339.peg.6443	fig|6666666.59340.peg.458	fig|6666666.59337.peg.4291	None	fig|6666666.71181.peg.3868	fig|6666666.59344.peg.5337	fig|6666666.59345.peg.5143	fig|6666666.59341.peg.1178	fig|6666666.59347.peg.4497	fig|6666666.59346.peg.4315	fig|6666666.59348.peg.1813	fig|6666666.59349.peg.2363	fig|6666666.59350.peg.2546	fig|6666666.59351.peg.108	fig|6666666.59353.peg.1253	fig|6666666.59355.peg.4817	fig|6666666.59354.peg.3263
9441	Ribonuclease BN EC 3.1.-.-	fig|6666666.59329.peg.353	fig|6666666.59330.peg.407	fig|6666666.59331.peg.4744	fig|6666666.59332.peg.2112	fig|6666666.59334.peg.3234	fig|6666666.59335.peg.731	fig|6666666.59336.peg.439	fig|6666666.59333.peg.492	fig|6666666.59338.peg.5000	fig|6666666.59339.peg.6181	fig|6666666.59340.peg.605	fig|6666666.59337.peg.992	fig|6666666.59342.peg.5959	fig|6666666.71181.peg.2596	fig|6666666.59344.peg.910	fig|6666666.59345.peg.2686	fig|6666666.59341.peg.5316	fig|6666666.59347.peg.4455	None	fig|6666666.59348.peg.678	fig|6666666.59349.peg.1111	fig|6666666.59350.peg.4819	fig|6666666.59351.peg.64	fig|6666666.59353.peg.2619	fig|6666666.59355.peg.2585	fig|6666666.59354.peg.5035
451	Dihydroneopterin aldolase EC 4.1.2.25	fig|6666666.59329.peg.687	fig|6666666.59330.peg.3126	fig|6666666.59331.peg.2658	fig|6666666.59332.peg.1509	fig|6666666.59334.peg.3129	fig|6666666.59335.peg.1651	fig|6666666.59336.peg.5410	fig|6666666.59333.peg.179	fig|6666666.59338.peg.797	fig|6666666.59339.peg.7912	None	fig|6666666.59337.peg.1429	fig|6666666.59342.peg.4519	fig|6666666.71181.peg.3012	fig|6666666.59344.peg.4470	fig|6666666.59345.peg.3843	fig|6666666.59341.peg.4831	fig|6666666.59347.peg.3133	fig|6666666.59346.peg.3110	fig|6666666.59348.peg.3460	fig|6666666.59349.peg.1692	fig|6666666.59350.peg.6128	fig|6666666.59351.peg.5223	fig|6666666.59353.peg.4185	fig|6666666.59355.peg.1692	fig|6666666.59354.peg.5368
4004	Acyl-CoA thioesterase II EC 3.1.2.-	fig|6666666.59329.peg.463	fig|6666666.59330.peg.1831	fig|6666666.59331.peg.4591	fig|6666666.59332.peg.3481	fig|6666666.59334.peg.4644	fig|6666666.59335.peg.876	fig|6666666.59336.peg.1952	fig|6666666.59333.peg.4448	fig|6666666.59338.peg.2060	fig|6666666.59339.peg.3264	fig|6666666.59340.peg.1674	fig|6666666.59337.peg.1061	None	fig|6666666.71181.peg.2068	fig|6666666.59344.peg.1047	fig|6666666.59345.peg.1656	fig|6666666.59341.peg.4700	fig|6666666.59347.peg.2555	fig|6666666.59346.peg.2084	fig|6666666.59348.peg.4378	fig|6666666.59349.peg.2275	fig|6666666.59350.peg.3203	fig|6666666.59351.peg.4822	fig|6666666.59353.peg.736	fig|6666666.59355.peg.969	fig|6666666.59354.peg.4109
11413	Protein export cytoplasm chaperone protein SecB, maintains protein to be exported in unfolded state	fig|6666666.59329.peg.33	fig|6666666.59330.peg.143	fig|6666666.59331.peg.3446	fig|6666666.59332.peg.3273	None	fig|6666666.59335.peg.446	fig|6666666.59336.peg.5925	fig|6666666.59333.peg.2292	fig|6666666.59338.peg.1161	fig|6666666.59339.peg.6414	fig|6666666.59340.peg.2861	fig|6666666.59337.peg.4995	fig|6666666.59342.peg.3845	fig|6666666.71181.peg.4021	fig|6666666.59344.peg.973	fig|6666666.59345.peg.5096	fig|6666666.59341.peg.183	fig|6666666.59347.peg.4543	fig|6666666.59346.peg.4160	fig|6666666.59348.peg.135	fig|6666666.59349.peg.2489	fig|6666666.59350.peg.2705	fig|6666666.59351.peg.375	fig|6666666.59353.peg.2566	fig|6666666.59355.peg.2636	fig|6666666.59354.peg.66
6315	Phosphoglycerate kinase EC 2.7.2.3	fig|6666666.59329.peg.253	fig|6666666.59330.peg.357	fig|6666666.59331.peg.1205	fig|6666666.59332.peg.531	fig|6666666.59334.peg.1057	fig|6666666.59335.peg.2309	fig|6666666.59336.peg.1201	fig|6666666.59333.peg.3474	fig|6666666.59338.peg.2604	fig|6666666.59339.peg.7850	None	fig|6666666.59337.peg.538	fig|6666666.59342.peg.1515	fig|6666666.71181.peg.3142	fig|6666666.59344.peg.4726	fig|6666666.59345.peg.5027	fig|6666666.59341.peg.5249	fig|6666666.59347.peg.3204	fig|6666666.59346.peg.307	fig|6666666.59348.peg.193	fig|6666666.59349.peg.3006	fig|6666666.59350.peg.6090	fig|6666666.59351.peg.350	fig|6666666.59353.peg.4424	fig|6666666.59355.peg.4504	fig|6666666.59354.peg.3122
8966	Biopolymer transport protein ExbD TolR	fig|6666666.59329.peg.977	fig|6666666.59330.peg.1190	fig|6666666.59331.peg.2230	fig|6666666.59332.peg.1004	fig|6666666.59334.peg.4099	fig|6666666.59335.peg.4622	fig|6666666.59336.peg.939	fig|6666666.59333.peg.3768	fig|6666666.59338.peg.662	fig|6666666.59339.peg.4291	None	fig|6666666.59337.peg.2454	fig|6666666.59342.peg.576	fig|6666666.71181.peg.4451	fig|6666666.59344.peg.5905	fig|6666666.59345.peg.3050	fig|6666666.59341.peg.5936	fig|6666666.59347.peg.3062	fig|6666666.59346.peg.3032	fig|6666666.59348.peg.442	fig|6666666.59349.peg.2549	fig|6666666.59350.peg.8032	fig|6666666.59351.peg.2743	fig|6666666.59353.peg.2491	fig|6666666.59355.peg.585	fig|6666666.59354.peg.1115
1646	Glutamate-ammonia-ligase adenylyltransferase EC 2.7.7.42	fig|6666666.59329.peg.390	fig|6666666.59330.peg.947	fig|6666666.59331.peg.2373	fig|6666666.59332.peg.3640	fig|6666666.59334.peg.541	fig|6666666.59335.peg.1515	fig|6666666.59336.peg.4471	fig|6666666.59333.peg.199	fig|6666666.59338.peg.963	fig|6666666.59339.peg.7405	fig|6666666.59340.peg.2028	fig|6666666.59337.peg.13	None	fig|6666666.71181.peg.3018	fig|6666666.59344.peg.4463	fig|6666666.59345.peg.3828	fig|6666666.59341.peg.1716	fig|6666666.59347.peg.3907	fig|6666666.59346.peg.1627	fig|6666666.59348.peg.5268	fig|6666666.59349.peg.812	fig|6666666.59350.peg.2825	fig|6666666.59351.peg.3540	fig|6666666.59353.peg.4178	fig|6666666.59355.peg.1699	fig|6666666.59354.peg.653
1423	C1496 Uncharacterized conserved protein	fig|6666666.59329.peg.3086	fig|6666666.59330.peg.2897	None	fig|6666666.59332.peg.3171	fig|6666666.59334.peg.866	fig|6666666.59335.peg.4775	fig|6666666.59336.peg.5972	fig|6666666.59333.peg.3336	fig|6666666.59338.peg.4491	fig|6666666.59339.peg.7519	fig|6666666.59340.peg.2913	fig|6666666.59337.peg.161	fig|6666666.59342.peg.3350	fig|6666666.71181.peg.3943	fig|6666666.59344.peg.5427	fig|6666666.59345.peg.5684	fig|6666666.59341.peg.5922	fig|6666666.59347.peg.4058	fig|6666666.59346.peg.272	fig|6666666.59348.peg.2269	fig|6666666.59349.peg.586	fig|6666666.59350.peg.2582	fig|6666666.59351.peg.519	fig|6666666.59353.peg.4800	fig|6666666.59355.peg.4854	fig|6666666.59354.peg.1587
3362	tRNA-i 6 A37 methylthiotransferase	fig|6666666.59329.peg.4341	fig|6666666.59330.peg.4033	None	fig|6666666.59332.peg.2937	fig|6666666.59334.peg.4276	fig|6666666.59335.peg.3413	fig|6666666.59336.peg.2835	fig|6666666.59333.peg.2147	fig|6666666.59338.peg.3624	fig|6666666.59339.peg.8801	fig|6666666.59340.peg.861	fig|6666666.59337.peg.1072	fig|6666666.59342.peg.1133	fig|6666666.71181.peg.3207	fig|6666666.59344.peg.4516	fig|6666666.59345.peg.3483	fig|6666666.59341.peg.1640	fig|6666666.59347.peg.4451	fig|6666666.59346.peg.2961	fig|6666666.59348.peg.3121	fig|6666666.59349.peg.4521	fig|6666666.59350.peg.6421	fig|6666666.59351.peg.4671	fig|6666666.59353.peg.2039	fig|6666666.59355.peg.4446	fig|6666666.59354.peg.5216
8581	RNA polymerase sigma factor RpoD	fig|6666666.59329.peg.677	fig|6666666.59330.peg.3133	fig|6666666.59331.peg.797	fig|6666666.59332.peg.3922	fig|6666666.59334.peg.2470	fig|6666666.59335.peg.1640	fig|6666666.59336.peg.3446	fig|6666666.59333.peg.170	fig|6666666.59338.peg.4123	fig|6666666.59339.peg.7903	fig|6666666.59340.peg.1094	fig|6666666.59337.peg.1422	fig|6666666.59342.peg.1634	fig|6666666.71181.peg.3004	fig|6666666.59344.peg.4479	fig|6666666.59345.peg.3850	fig|6666666.59341.peg.3726	fig|6666666.59347.peg.3140	fig|6666666.59346.peg.2564	fig|6666666.59348.peg.248	fig|6666666.59349.peg.1954	None	fig|6666666.59351.peg.2363	fig|6666666.59353.peg.4190	fig|6666666.59355.peg.1684	fig|6666666.59354.peg.9
3223	Putative hemolysin	fig|6666666.59329.peg.3809	fig|6666666.59330.peg.320	fig|6666666.59331.peg.3682	fig|6666666.59332.peg.6128	None	fig|6666666.59335.peg.867	fig|6666666.59336.peg.2731	fig|6666666.59333.peg.1436	fig|6666666.59338.peg.2849	fig|6666666.59339.peg.1757	fig|6666666.59340.peg.547	fig|6666666.59337.peg.1048	fig|6666666.59342.peg.3977	fig|6666666.71181.peg.3939	fig|6666666.59344.peg.5379	fig|6666666.59345.peg.544	fig|6666666.59341.peg.2671	fig|6666666.59347.peg.3945	fig|6666666.59346.peg.4722	fig|6666666.59348.peg.781	fig|6666666.59349.peg.1304	fig|6666666.59350.peg.2552	fig|6666666.59351.peg.492	fig|6666666.59353.peg.5006	fig|6666666.59355.peg.5102	fig|6666666.59354.peg.2261
6495	4-hydroxybenzoyl-CoA thioesterase family active site	fig|6666666.59329.peg.3636	fig|6666666.59330.peg.3440	fig|6666666.59331.peg.1727	fig|6666666.59332.peg.6245	fig|6666666.59334.peg.4672	fig|6666666.59335.peg.2505	fig|6666666.59336.peg.2583	fig|6666666.59333.peg.1985	fig|6666666.59338.peg.1883	fig|6666666.59339.peg.394	None	fig|6666666.59337.peg.3598	fig|6666666.59342.peg.4591	fig|6666666.71181.peg.3932	fig|6666666.59344.peg.5387	fig|6666666.59345.peg.1862	fig|6666666.59341.peg.3347	fig|6666666.59347.peg.536	fig|6666666.59346.peg.3177	fig|6666666.59348.peg.5096	fig|6666666.59349.peg.4553	fig|6666666.59350.peg.142	fig|6666666.59351.peg.2172	fig|6666666.59353.peg.747	fig|6666666.59355.peg.5599	fig|6666666.59354.peg.4810
6491	SSU ribosomal protein S15p S13e	fig|6666666.59329.peg.1896	fig|6666666.59330.peg.103	fig|6666666.59331.peg.2111	fig|6666666.59332.peg.3551	fig|6666666.59334.peg.774	fig|6666666.59335.peg.5133	fig|6666666.59336.peg.6412	fig|6666666.59333.peg.2321	fig|6666666.59338.peg.3433	fig|6666666.59339.peg.7426	fig|6666666.59340.peg.956	fig|6666666.59337.peg.687	fig|6666666.59342.peg.381	fig|6666666.71181.peg.4101	fig|6666666.59344.peg.2096	fig|6666666.59345.peg.2353	fig|6666666.59341.peg.2443	fig|6666666.59347.peg.3001	fig|6666666.59346.peg.302	None	fig|6666666.59349.peg.4979	fig|6666666.59350.peg.3816	fig|6666666.59351.peg.1386	fig|6666666.59353.peg.3129	fig|6666666.59355.peg.467	fig|6666666.59354.peg.5105
2446	Transcription termination factor Rho	fig|6666666.59329.peg.6276	fig|6666666.59330.peg.1004	fig|6666666.59331.peg.1508	fig|6666666.59332.peg.3581	fig|6666666.59334.peg.419	fig|6666666.59335.peg.4612	fig|6666666.59336.peg.1640	fig|6666666.59333.peg.3250	fig|6666666.59338.peg.1199	fig|6666666.59339.peg.7681	None	fig|6666666.59337.peg.2526	fig|6666666.59342.peg.3026	fig|6666666.71181.peg.2452	fig|6666666.59344.peg.2460	fig|6666666.59345.peg.5518	fig|6666666.59341.peg.4204	fig|6666666.59347.peg.5233	fig|6666666.59346.peg.4509	fig|6666666.59348.peg.4523	fig|6666666.59349.peg.4689	fig|6666666.59350.peg.8182	fig|6666666.59351.peg.4773	fig|6666666.59353.peg.3651	fig|6666666.59355.peg.4022	fig|6666666.59354.peg.4157
7862	Putative membrane protein YfcA	fig|6666666.59329.peg.2651	fig|6666666.59330.peg.1308	fig|6666666.59331.peg.4372	fig|6666666.59332.peg.1379	fig|6666666.59334.peg.2091	fig|6666666.59335.peg.4286	fig|6666666.59336.peg.2531	fig|6666666.59333.peg.1018	fig|6666666.59338.peg.1280	fig|6666666.59339.peg.4992	fig|6666666.59340.peg.2515	fig|6666666.59337.peg.66	fig|6666666.59342.peg.2672	fig|6666666.71181.peg.1509	fig|6666666.59344.peg.5003	fig|6666666.59345.peg.4129	fig|6666666.59341.peg.4943	fig|6666666.59347.peg.1575	fig|6666666.59346.peg.1850	fig|6666666.59348.peg.4655	fig|6666666.59349.peg.1911	fig|6666666.59350.peg.199	fig|6666666.59351.peg.472	fig|6666666.59353.peg.5016	fig|6666666.59355.peg.232	None
7861	Choline dehydrogenase EC 1.1.99.1	fig|6666666.59329.peg.5916	fig|6666666.59330.peg.679	fig|6666666.59331.peg.254	fig|6666666.59332.peg.5493	fig|6666666.59334.peg.1466	fig|6666666.59335.peg.5829	fig|6666666.59336.peg.2785	fig|6666666.59333.peg.4013	fig|6666666.59338.peg.931	fig|6666666.59339.peg.2599	None	fig|6666666.59337.peg.5261	fig|6666666.59342.peg.2858	fig|6666666.71181.peg.6279	fig|6666666.59344.peg.3967	fig|6666666.59345.peg.1527	fig|6666666.59341.peg.3161	fig|6666666.59347.peg.3575	fig|6666666.59346.peg.1202	fig|6666666.59348.peg.4979	fig|6666666.59349.peg.1480	fig|6666666.59350.peg.7906	fig|6666666.59351.peg.1960	fig|6666666.59353.peg.2437	fig|6666666.59355.peg.157	fig|6666666.59354.peg.2676
9327	6,7-dimethyl-8-ribityllumazine synthase EC 2.5.1.78	fig|6666666.59329.peg.6244	fig|6666666.59330.peg.1058	fig|6666666.59331.peg.4459	fig|6666666.59332.peg.4208	fig|6666666.59334.peg.2070	fig|6666666.59335.peg.154	fig|6666666.59336.peg.3173	fig|6666666.59333.peg.4711	fig|6666666.59338.peg.5267	fig|6666666.59339.peg.5096	fig|6666666.59340.peg.965	fig|6666666.59337.peg.1138	fig|6666666.59342.peg.3331	fig|6666666.71181.peg.2727	fig|6666666.59344.peg.1099	fig|6666666.59345.peg.3539	fig|6666666.59341.peg.2617	fig|6666666.59347.peg.2767	fig|6666666.59346.peg.3382	fig|6666666.59348.peg.926	fig|6666666.59349.peg.3484	fig|6666666.59350.peg.1711	None	fig|6666666.59353.peg.778	fig|6666666.59355.peg.926	fig|6666666.59354.peg.2927
5407	SSU ribosomal protein S10p S20e	fig|6666666.59329.peg.1100	fig|6666666.59330.peg.549	fig|6666666.59331.peg.3028	fig|6666666.59332.peg.3793	fig|6666666.59334.peg.1479	fig|6666666.59335.peg.1852	fig|6666666.59336.peg.139	fig|6666666.59333.peg.2687	fig|6666666.59338.peg.1395	None	fig|6666666.59340.peg.2011	fig|6666666.59337.peg.394	fig|6666666.59342.peg.299	fig|6666666.71181.peg.3461	fig|6666666.59344.peg.4944	fig|6666666.59345.peg.2541	fig|6666666.59341.peg.2492	fig|6666666.59347.peg.4818	fig|6666666.59346.peg.5022	fig|6666666.59348.peg.409	fig|6666666.59349.peg.1092	fig|6666666.59350.peg.4268	fig|6666666.59351.peg.4819	fig|6666666.59353.peg.4589	fig|6666666.59355.peg.4742	fig|6666666.59354.peg.1753
1628	Formamidopyrimidine-DNA glycosylase EC 3.2.2.23	fig|6666666.59329.peg.552	fig|6666666.59330.peg.1164	None	fig|6666666.59332.peg.293	fig|6666666.59334.peg.184	fig|6666666.59335.peg.1997	fig|6666666.59336.peg.56	fig|6666666.59333.peg.651	fig|6666666.59338.peg.1119	fig|6666666.59339.peg.6293	fig|6666666.59340.peg.668	fig|6666666.59337.peg.469	fig|6666666.59342.peg.5553	fig|6666666.71181.peg.3656	fig|6666666.59344.peg.944	fig|6666666.59345.peg.2617	fig|6666666.59341.peg.5103	fig|6666666.59347.peg.4514	fig|6666666.59346.peg.1710	fig|6666666.59348.peg.3017	fig|6666666.59349.peg.3063	fig|6666666.59350.peg.2725	fig|6666666.59351.peg.2236	fig|6666666.59353.peg.2590	fig|6666666.59355.peg.2611	fig|6666666.59354.peg.4275
2866	Porphobilinogen synthase EC 4.2.1.24	fig|6666666.59329.peg.2095	fig|6666666.59330.peg.259	fig|6666666.59331.peg.6144	fig|6666666.59332.peg.13	fig|6666666.59334.peg.844	fig|6666666.59335.peg.47	fig|6666666.59336.peg.1459	fig|6666666.59333.peg.833	fig|6666666.59338.peg.3949	fig|6666666.59339.peg.7582	fig|6666666.59340.peg.3342	fig|6666666.59337.peg.969	None	fig|6666666.71181.peg.3334	fig|6666666.59344.peg.3408	fig|6666666.59345.peg.2706	fig|6666666.59341.peg.161	fig|6666666.59347.peg.4643	fig|6666666.59346.peg.1071	fig|6666666.59348.peg.109	fig|6666666.59349.peg.3422	fig|6666666.59350.peg.7938	fig|6666666.59351.peg.4991	fig|6666666.59353.peg.3804	fig|6666666.59355.peg.3400	fig|6666666.59354.peg.3341
551	Ribose ABC transport system, periplasmic ribose-binding protein RbsB TC 3.A.1.2.1	fig|6666666.59329.peg.4642	fig|6666666.59330.peg.712	fig|6666666.59331.peg.3105	fig|6666666.59332.peg.2872	fig|6666666.59334.peg.639	fig|6666666.59335.peg.4477	fig|6666666.59336.peg.5743	fig|6666666.59333.peg.1249	fig|6666666.59338.peg.2266	fig|6666666.59339.peg.6902	fig|6666666.59340.peg.934	fig|6666666.59337.peg.4621	None	fig|6666666.71181.peg.5012	fig|6666666.59344.peg.5978	fig|6666666.59345.peg.4803	fig|6666666.59341.peg.3733	fig|6666666.59347.peg.3379	fig|6666666.59346.peg.455	fig|6666666.59348.peg.4985	fig|6666666.59349.peg.954	fig|6666666.59350.peg.7990	fig|6666666.59351.peg.2260	fig|6666666.59353.peg.487	fig|6666666.59355.peg.1415	fig|6666666.59354.peg.2908
1344	4-Hydroxy-2-oxoglutarate aldolase EC 4.1.3.16 2-dehydro-3-deoxyphosphogluconate aldolase EC 4.1.2.14	fig|6666666.59329.peg.2746	fig|6666666.59330.peg.209	fig|6666666.59331.peg.129	fig|6666666.59332.peg.3023	fig|6666666.59334.peg.3116	fig|6666666.59335.peg.2927	fig|6666666.59336.peg.4890	fig|6666666.59333.peg.689	fig|6666666.59338.peg.3239	fig|6666666.59339.peg.8450	None	fig|6666666.59337.peg.2802	fig|6666666.59342.peg.5179	fig|6666666.71181.peg.1933	fig|6666666.59344.peg.2842	fig|6666666.59345.peg.2112	fig|6666666.59341.peg.4266	fig|6666666.59347.peg.1072	fig|6666666.59346.peg.2853	fig|6666666.59348.peg.685	fig|6666666.59349.peg.2677	fig|6666666.59350.peg.6795	fig|6666666.59351.peg.899	fig|6666666.59353.peg.3032	fig|6666666.59355.peg.2299	fig|6666666.59354.peg.5079
7524	Flagellar basal-body rod protein FlgC	fig|6666666.59329.peg.577	fig|6666666.59330.peg.2687	fig|6666666.59331.peg.2030	fig|6666666.59332.peg.1794	None	fig|6666666.59335.peg.897	fig|6666666.59336.peg.1962	fig|6666666.59333.peg.2888	fig|6666666.59338.peg.632	fig|6666666.59339.peg.68	fig|6666666.59340.peg.410	fig|6666666.59337.peg.3349	fig|6666666.59342.peg.1498	fig|6666666.71181.peg.2229	fig|6666666.59344.peg.3034	fig|6666666.59345.peg.5450	fig|6666666.59341.peg.3530	fig|6666666.59347.peg.2713	fig|6666666.59346.peg.1763	fig|6666666.59348.peg.949	fig|6666666.59349.peg.722	fig|6666666.59350.peg.5406	fig|6666666.59351.peg.1983	fig|6666666.59353.peg.3526	fig|6666666.59355.peg.3649	fig|6666666.59354.peg.1525
2278	SSU ribosomal protein S2p SAe	fig|6666666.59329.peg.5026	fig|6666666.59330.peg.469	fig|6666666.59331.peg.4432	fig|6666666.59332.peg.1592	fig|6666666.59334.peg.2977	fig|6666666.59335.peg.162	fig|6666666.59336.peg.4215	fig|6666666.59333.peg.3061	fig|6666666.59338.peg.2556	fig|6666666.59339.peg.5107	None	fig|6666666.59337.peg.1581	fig|6666666.59342.peg.265	fig|6666666.71181.peg.35	fig|6666666.59344.peg.2652	fig|6666666.59345.peg.2201	fig|6666666.59341.peg.967	fig|6666666.59347.peg.4358	fig|6666666.59346.peg.2260	fig|6666666.59348.peg.1948	fig|6666666.59349.peg.1376	fig|6666666.59350.peg.6670	fig|6666666.59351.peg.2114	fig|6666666.59353.peg.1983	fig|6666666.59355.peg.4090	fig|6666666.59354.peg.4017
5545	Isochorismatase EC 3.3.2.1	fig|6666666.59329.peg.436	fig|6666666.59330.peg.1779	fig|6666666.59331.peg.818	fig|6666666.59332.peg.3119	fig|6666666.59334.peg.4408	fig|6666666.59335.peg.3195	fig|6666666.59336.peg.1934	fig|6666666.59333.peg.3822	fig|6666666.59338.peg.5260	fig|6666666.59339.peg.1697	None	fig|6666666.59337.peg.5398	fig|6666666.59342.peg.5382	fig|6666666.71181.peg.3688	fig|6666666.59344.peg.3296	fig|6666666.59345.peg.959	fig|6666666.59341.peg.5229	fig|6666666.59347.peg.267	fig|6666666.59346.peg.370	fig|6666666.59348.peg.1488	fig|6666666.59349.peg.976	fig|6666666.59350.peg.6784	fig|6666666.59351.peg.36	fig|6666666.59353.peg.939	fig|6666666.59355.peg.3156	fig|6666666.59354.peg.2706
10087	Universal stress protein E	fig|6666666.59329.peg.3061	fig|6666666.59330.peg.3197	fig|6666666.59331.peg.197	fig|6666666.59332.peg.5669	fig|6666666.59334.peg.984	fig|6666666.59335.peg.3877	fig|6666666.59336.peg.4252	fig|6666666.59333.peg.4756	fig|6666666.59338.peg.5813	fig|6666666.59339.peg.1317	fig|6666666.59340.peg.3367	fig|6666666.59337.peg.3718	fig|6666666.59342.peg.1853	fig|6666666.71181.peg.5276	fig|6666666.59344.peg.592	fig|6666666.59345.peg.3099	fig|6666666.59341.peg.6076	fig|6666666.59347.peg.1736	fig|6666666.59346.peg.1526	fig|6666666.59348.peg.3256	fig|6666666.59349.peg.145	None	fig|6666666.59351.peg.826	fig|6666666.59353.peg.1889	fig|6666666.59355.peg.1126	fig|6666666.59354.peg.191
10400	RNA polymerase sigma-54 factor RpoN	fig|6666666.59329.peg.817	fig|6666666.59330.peg.45	fig|6666666.59331.peg.2669	fig|6666666.59332.peg.2741	fig|6666666.59334.peg.103	fig|6666666.59335.peg.3053	fig|6666666.59336.peg.348	fig|6666666.59333.peg.261	fig|6666666.59338.peg.105	fig|6666666.59339.peg.8204	fig|6666666.59340.peg.3541	fig|6666666.59337.peg.829	fig|6666666.59342.peg.5556	fig|6666666.71181.peg.1016	fig|6666666.59344.peg.1795	fig|6666666.59345.peg.4861	fig|6666666.59341.peg.1242	fig|6666666.59347.peg.3253	fig|6666666.59346.peg.641	fig|6666666.59348.peg.2011	fig|6666666.59349.peg.20	None	fig|6666666.59351.peg.3438	fig|6666666.59353.peg.2334	fig|6666666.59355.peg.1607	fig|6666666.59354.peg.3619
414	Carbamoyl-phosphate synthase small chain EC 6.3.5.5	fig|6666666.59329.peg.6010	fig|6666666.59330.peg.1288	fig|6666666.59331.peg.1253	fig|6666666.59332.peg.4398	fig|6666666.59334.peg.2081	fig|6666666.59335.peg.820	fig|6666666.59336.peg.2525	fig|6666666.59333.peg.4109	fig|6666666.59338.peg.4136	fig|6666666.59339.peg.4986	fig|6666666.59340.peg.664	fig|6666666.59337.peg.60	fig|6666666.59342.peg.4413	fig|6666666.71181.peg.412	fig|6666666.59344.peg.1305	fig|6666666.59345.peg.3781	fig|6666666.59341.peg.3132	fig|6666666.59347.peg.4010	fig|6666666.59346.peg.4834	fig|6666666.59348.peg.251	fig|6666666.59349.peg.4249	None	fig|6666666.59351.peg.3192	fig|6666666.59353.peg.86	fig|6666666.59355.peg.694	fig|6666666.59354.peg.4039
7848	tmRNA-binding protein SmpB	fig|6666666.59329.peg.3956	fig|6666666.59330.peg.2427	fig|6666666.59331.peg.1335	fig|6666666.59332.peg.377	fig|6666666.59334.peg.4413	fig|6666666.59335.peg.4164	fig|6666666.59336.peg.216	fig|6666666.59333.peg.2764	fig|6666666.59338.peg.1073	fig|6666666.59339.peg.7284	fig|6666666.59340.peg.2664	fig|6666666.59337.peg.5544	None	fig|6666666.71181.peg.1445	fig|6666666.59344.peg.1540	fig|6666666.59345.peg.3581	fig|6666666.59341.peg.5534	fig|6666666.59347.peg.4323	fig|6666666.59346.peg.696	fig|6666666.59348.peg.1843	fig|6666666.59349.peg.2636	fig|6666666.59350.peg.52	fig|6666666.59351.peg.4916	fig|6666666.59353.peg.4361	fig|6666666.59355.peg.4482	fig|6666666.59354.peg.4675
6351	Chromosomal replication initiator protein DnaA	fig|6666666.59329.peg.5727	fig|6666666.59330.peg.1102	None	fig|6666666.59332.peg.85	fig|6666666.59334.peg.4247	fig|6666666.59335.peg.776	fig|6666666.59336.peg.11	fig|6666666.59333.peg.49	fig|6666666.59338.peg.1268	fig|6666666.59339.peg.8037	fig|6666666.59340.peg.1131	fig|6666666.59337.peg.875	fig|6666666.59342.peg.518	fig|6666666.71181.peg.622	fig|6666666.59344.peg.4169	fig|6666666.59345.peg.4979	fig|6666666.59341.peg.1042	fig|6666666.59347.peg.4798	fig|6666666.59346.peg.1195	fig|6666666.59348.peg.315	fig|6666666.59349.peg.4957	fig|6666666.59350.peg.2728	fig|6666666.59351.peg.5028	fig|6666666.59353.peg.3057	fig|6666666.59355.peg.5788	fig|6666666.59354.peg.1559
9340	Ribonuclease E inhibitor RraA	fig|6666666.59329.peg.5113	fig|6666666.59330.peg.5061	fig|6666666.59331.peg.341	fig|6666666.59332.peg.170	fig|6666666.59334.peg.1737	fig|6666666.59335.peg.3556	fig|6666666.59336.peg.4988	fig|6666666.59333.peg.2393	fig|6666666.59338.peg.2429	fig|6666666.59339.peg.7410	fig|6666666.59340.peg.23	fig|6666666.59337.peg.88	fig|6666666.59342.peg.5566	fig|6666666.71181.peg.3871	fig|6666666.59344.peg.868	fig|6666666.59345.peg.3754	fig|6666666.59341.peg.85	fig|6666666.59347.peg.5024	fig|6666666.59346.peg.1016	fig|6666666.59348.peg.5352	fig|6666666.59349.peg.502	None	fig|6666666.59351.peg.3825	fig|6666666.59353.peg.1250	fig|6666666.59355.peg.2658	fig|6666666.59354.peg.949
9618	Chorismate--pyruvate lyase EC 4.1.3.40	fig|6666666.59329.peg.776	fig|6666666.59330.peg.1571	fig|6666666.59331.peg.5679	fig|6666666.59332.peg.2377	fig|6666666.59334.peg.5042	fig|6666666.59335.peg.4264	fig|6666666.59336.peg.1371	fig|6666666.59333.peg.1956	fig|6666666.59338.peg.531	fig|6666666.59339.peg.8575	fig|6666666.59340.peg.3582	fig|6666666.59337.peg.1655	fig|6666666.59342.peg.4983	fig|6666666.71181.peg.2006	fig|6666666.59344.peg.2735	fig|6666666.59345.peg.5465	fig|6666666.59341.peg.5293	fig|6666666.59347.peg.5049	fig|6666666.59346.peg.1644	fig|6666666.59348.peg.2969	fig|6666666.59349.peg.1702	None	fig|6666666.59351.peg.5214	fig|6666666.59353.peg.3003	fig|6666666.59355.peg.2910	fig|6666666.59354.peg.4023
1813	Uncharacterized protein YtfN	fig|6666666.59329.peg.1782	fig|6666666.59330.peg.845	fig|6666666.59331.peg.770	fig|6666666.59332.peg.3142	fig|6666666.59334.peg.62	fig|6666666.59335.peg.175	fig|6666666.59336.peg.925	fig|6666666.59333.peg.576	fig|6666666.59338.peg.4825	fig|6666666.59339.peg.7725	fig|6666666.59340.peg.872	fig|6666666.59337.peg.337	fig|6666666.59342.peg.4406	fig|6666666.71181.peg.2807	fig|6666666.59344.peg.2133	fig|6666666.59345.peg.2487	fig|6666666.59341.peg.5008	fig|6666666.59347.peg.4868	fig|6666666.59346.peg.1977	fig|6666666.59348.peg.2839	fig|6666666.59349.peg.1339	None	fig|6666666.59351.peg.4237	fig|6666666.59353.peg.3165	fig|6666666.59355.peg.432	fig|6666666.59354.peg.3220
9895	Iron-sulfur cluster regulator IscR	fig|6666666.59329.peg.1112	fig|6666666.59330.peg.1437	fig|6666666.59331.peg.1218	fig|6666666.59332.peg.1431	fig|6666666.59334.peg.4046	fig|6666666.59335.peg.2365	fig|6666666.59336.peg.3060	fig|6666666.59333.peg.923	fig|6666666.59338.peg.1327	fig|6666666.59339.peg.6788	fig|6666666.59340.peg.700	fig|6666666.59337.peg.1791	fig|6666666.59342.peg.6009	fig|6666666.71181.peg.1756	fig|6666666.59344.peg.1626	fig|6666666.59345.peg.3653	fig|6666666.59341.peg.4635	fig|6666666.59347.peg.4282	fig|6666666.59346.peg.2741	fig|6666666.59348.peg.1380	fig|6666666.59349.peg.2436	fig|6666666.59350.peg.1670	fig|6666666.59351.peg.2714	fig|6666666.59353.peg.2693	fig|6666666.59355.peg.1786	None
5131	Malonyl CoA-acyl carrier protein transacylase EC 2.3.1.39	fig|6666666.59329.peg.4856	fig|6666666.59330.peg.3623	fig|6666666.59331.peg.1743	fig|6666666.59332.peg.3473	fig|6666666.59334.peg.3240	fig|6666666.59335.peg.5372	fig|6666666.59336.peg.3341	fig|6666666.59333.peg.1589	None	fig|6666666.59339.peg.4096	fig|6666666.59340.peg.406	fig|6666666.59337.peg.2688	fig|6666666.59342.peg.1383	fig|6666666.71181.peg.1622	fig|6666666.59344.peg.2433	fig|6666666.59345.peg.1064	fig|6666666.59341.peg.15	fig|6666666.59347.peg.4084	fig|6666666.59346.peg.106	fig|6666666.59348.peg.1242	fig|6666666.59349.peg.3909	fig|6666666.59350.peg.1347	fig|6666666.59351.peg.671	fig|6666666.59353.peg.313	fig|6666666.59355.peg.1353	fig|6666666.59354.peg.1139
4515	Methylase of polypeptide chain release factors	fig|6666666.59329.peg.2441	fig|6666666.59330.peg.4523	fig|6666666.59331.peg.4542	fig|6666666.59332.peg.2620	fig|6666666.59334.peg.1705	fig|6666666.59335.peg.1180	fig|6666666.59336.peg.5118	fig|6666666.59333.peg.231	fig|6666666.59338.peg.1088	fig|6666666.59339.peg.11	None	fig|6666666.59337.peg.4847	fig|6666666.59342.peg.460	fig|6666666.71181.peg.1512	fig|6666666.59344.peg.5000	fig|6666666.59345.peg.5418	fig|6666666.59341.peg.3045	fig|6666666.59347.peg.5111	fig|6666666.59346.peg.3192	fig|6666666.59348.peg.4330	fig|6666666.59349.peg.2616	fig|6666666.59350.peg.665	fig|6666666.59351.peg.4661	fig|6666666.59353.peg.433	fig|6666666.59355.peg.2160	fig|6666666.59354.peg.122
9022	ATP-dependent protease La EC 3.4.21.53 Type II	fig|6666666.59329.peg.2247	fig|6666666.59330.peg.298	fig|6666666.59331.peg.4451	fig|6666666.59332.peg.5213	fig|6666666.59334.peg.3457	fig|6666666.59335.peg.5478	fig|6666666.59336.peg.3729	fig|6666666.59333.peg.4165	fig|6666666.59338.peg.4154	fig|6666666.59339.peg.1507	None	fig|6666666.59337.peg.4561	fig|6666666.59342.peg.2342	fig|6666666.71181.peg.2054	fig|6666666.59344.peg.1187	fig|6666666.59345.peg.4255	fig|6666666.59341.peg.3783	fig|6666666.59347.peg.2656	fig|6666666.59346.peg.4321	fig|6666666.59348.peg.2987	fig|6666666.59349.peg.4912	fig|6666666.59350.peg.4165	fig|6666666.59351.peg.3632	fig|6666666.59353.peg.1692	fig|6666666.59355.peg.1029	fig|6666666.59354.peg.1682
7043	Tyrosyl-tRNA synthetase EC 6.1.1.1	fig|6666666.59329.peg.1594	fig|6666666.59330.peg.121	None	fig|6666666.59332.peg.1018	fig|6666666.59334.peg.196	fig|6666666.59335.peg.2837	fig|6666666.59336.peg.234	fig|6666666.59333.peg.1315	fig|6666666.59338.peg.68	fig|6666666.59339.peg.4848	fig|6666666.59340.peg.2483	fig|6666666.59337.peg.669	fig|6666666.59342.peg.2391	fig|6666666.71181.peg.2927	fig|6666666.59344.peg.3489	fig|6666666.59345.peg.1680	fig|6666666.59341.peg.1140	fig|6666666.59347.peg.3069	fig|6666666.59346.peg.284	fig|6666666.59348.peg.979	fig|6666666.59349.peg.1670	fig|6666666.59350.peg.3149	fig|6666666.59351.peg.286	fig|6666666.59353.peg.1392	fig|6666666.59355.peg.2480	fig|6666666.59354.peg.819
1017	Glycerophosphoryl diester phosphodiesterase EC 3.1.4.46	fig|6666666.59329.peg.2671	fig|6666666.59330.peg.4538	fig|6666666.59331.peg.4128	fig|6666666.59332.peg.5784	fig|6666666.59334.peg.2115	fig|6666666.59335.peg.1737	fig|6666666.59336.peg.1659	fig|6666666.59333.peg.4530	fig|6666666.59338.peg.3835	fig|6666666.59339.peg.7338	None	fig|6666666.59337.peg.5133	fig|6666666.59342.peg.4932	fig|6666666.71181.peg.4414	fig|6666666.59344.peg.5731	fig|6666666.59345.peg.3969	fig|6666666.59341.peg.4858	fig|6666666.59347.peg.3433	fig|6666666.59346.peg.4384	fig|6666666.59348.peg.3080	fig|6666666.59349.peg.2376	fig|6666666.59350.peg.38	fig|6666666.59351.peg.137	fig|6666666.59353.peg.4631	fig|6666666.59355.peg.4748	fig|6666666.59354.peg.5945
433	TRAP-type C4-dicarboxylate transport system, large permease component	fig|6666666.59329.peg.3188	fig|6666666.59330.peg.288	fig|6666666.59331.peg.270	fig|6666666.59332.peg.4619	fig|6666666.59334.peg.2560	fig|6666666.59335.peg.227	fig|6666666.59336.peg.3781	fig|6666666.59333.peg.2723	fig|6666666.59338.peg.4526	fig|6666666.59339.peg.4754	fig|6666666.59340.peg.2574	fig|6666666.59337.peg.3582	fig|6666666.59342.peg.2506	fig|6666666.71181.peg.3634	fig|6666666.59344.peg.5267	fig|6666666.59345.peg.2475	fig|6666666.59341.peg.1984	fig|6666666.59347.peg.169	fig|6666666.59346.peg.2827	fig|6666666.59348.peg.3085	fig|6666666.59349.peg.1089	fig|6666666.59350.peg.6274	None	fig|6666666.59353.peg.4706	fig|6666666.59355.peg.4784	fig|6666666.59354.peg.5486
11345	Porphobilinogen deaminase EC 2.5.1.61	fig|6666666.59329.peg.97	fig|6666666.59330.peg.3046	fig|6666666.59331.peg.6133	fig|6666666.59332.peg.1710	fig|6666666.59334.peg.1136	fig|6666666.59335.peg.3329	fig|6666666.59336.peg.1122	fig|6666666.59333.peg.785	fig|6666666.59338.peg.4277	fig|6666666.59339.peg.8514	None	fig|6666666.59337.peg.1613	fig|6666666.59342.peg.3005	fig|6666666.71181.peg.2436	fig|6666666.59344.peg.2482	fig|6666666.59345.peg.5508	fig|6666666.59341.peg.3912	fig|6666666.59347.peg.5081	fig|6666666.59346.peg.595	fig|6666666.59348.peg.2177	fig|6666666.59349.peg.1563	fig|6666666.59350.peg.1936	fig|6666666.59351.peg.4756	fig|6666666.59353.peg.3635	fig|6666666.59355.peg.4005	fig|6666666.59354.peg.1461
2157	Cytochrome c oxidase polypeptide II EC 1.9.3.1	fig|6666666.59329.peg.3769	fig|6666666.59330.peg.2613	fig|6666666.59331.peg.2215	fig|6666666.59332.peg.4579	fig|6666666.59334.peg.992	fig|6666666.59335.peg.2874	fig|6666666.59336.peg.3606	fig|6666666.59333.peg.3090	fig|6666666.59338.peg.422	fig|6666666.59339.peg.1595	None	fig|6666666.59337.peg.1473	fig|6666666.59342.peg.1729	fig|6666666.71181.peg.5611	fig|6666666.59344.peg.1076	fig|6666666.59345.peg.5612	fig|6666666.59341.peg.2748	fig|6666666.59347.peg.1554	fig|6666666.59346.peg.4304	fig|6666666.59348.peg.1399	fig|6666666.59349.peg.3510	fig|6666666.59350.peg.2023	fig|6666666.59351.peg.4389	fig|6666666.59353.peg.760	fig|6666666.59355.peg.944	fig|6666666.59354.peg.2407
8794	Deoxyribodipyrimidine photolyase EC 4.1.99.3	fig|6666666.59329.peg.5655	fig|6666666.59330.peg.2354	fig|6666666.59331.peg.6117	fig|6666666.59332.peg.3669	fig|6666666.59334.peg.4984	fig|6666666.59335.peg.1930	fig|6666666.59336.peg.1136	fig|6666666.59333.peg.4242	fig|6666666.59338.peg.4241	fig|6666666.59339.peg.8399	None	fig|6666666.59337.peg.3587	fig|6666666.59342.peg.5066	fig|6666666.71181.peg.3221	fig|6666666.59344.peg.4612	fig|6666666.59345.peg.2993	fig|6666666.59341.peg.2260	fig|6666666.59347.peg.203	fig|6666666.59346.peg.4609	fig|6666666.59348.peg.472	fig|6666666.59349.peg.980	fig|6666666.59350.peg.1134	fig|6666666.59351.peg.1150	fig|6666666.59353.peg.2073	fig|6666666.59355.peg.2754	fig|6666666.59354.peg.2709
8795	DamX, an inner membrane protein involved in bile resistance	fig|6666666.59329.peg.316	fig|6666666.59330.peg.4344	fig|6666666.59331.peg.1889	fig|6666666.59332.peg.5330	fig|6666666.59334.peg.847	fig|6666666.59335.peg.2483	fig|6666666.59336.peg.2248	fig|6666666.59333.peg.4296	fig|6666666.59338.peg.3576	fig|6666666.59339.peg.2927	fig|6666666.59340.peg.74	fig|6666666.59337.peg.1703	fig|6666666.59342.peg.1887	fig|6666666.71181.peg.1830	fig|6666666.59344.peg.3067	fig|6666666.59345.peg.3941	fig|6666666.59341.peg.3357	fig|6666666.59347.peg.4946	fig|6666666.59346.peg.8	fig|6666666.59348.peg.3865	fig|6666666.59349.peg.529	None	fig|6666666.59351.peg.3853	fig|6666666.59353.peg.2220	fig|6666666.59355.peg.1914	fig|6666666.59354.peg.3573
3876	Cytochrome c4	fig|6666666.59329.peg.5013	fig|6666666.59330.peg.264	fig|6666666.59331.peg.158	fig|6666666.59332.peg.21	fig|6666666.59334.peg.839	fig|6666666.59335.peg.5860	fig|6666666.59336.peg.1454	fig|6666666.59333.peg.1153	fig|6666666.59338.peg.3199	fig|6666666.59339.peg.5135	fig|6666666.59340.peg.3307	fig|6666666.59337.peg.1600	fig|6666666.59342.peg.2845	fig|6666666.71181.peg.14	fig|6666666.59344.peg.2676	fig|6666666.59345.peg.2702	fig|6666666.59341.peg.4972	fig|6666666.59347.peg.4646	fig|6666666.59346.peg.4561	fig|6666666.59348.peg.103	fig|6666666.59349.peg.4625	None	fig|6666666.59351.peg.3108	fig|6666666.59353.peg.2006	fig|6666666.59355.peg.4111	fig|6666666.59354.peg.1901
8470	ATP synthase epsilon chain EC 3.6.3.14	fig|6666666.59329.peg.1030	fig|6666666.59330.peg.614	fig|6666666.59331.peg.408	fig|6666666.59332.peg.107	fig|6666666.59334.peg.17	fig|6666666.59335.peg.799	fig|6666666.59336.peg.1521	fig|6666666.59333.peg.21	fig|6666666.59338.peg.4916	fig|6666666.59339.peg.8005	None	fig|6666666.59337.peg.2093	fig|6666666.59342.peg.2041	fig|6666666.71181.peg.599	fig|6666666.59344.peg.4273	fig|6666666.59345.peg.3331	fig|6666666.59341.peg.2132	fig|6666666.59347.peg.2040	fig|6666666.59346.peg.1410	fig|6666666.59348.peg.341	fig|6666666.59349.peg.1037	fig|6666666.59350.peg.2085	fig|6666666.59351.peg.5390	fig|6666666.59353.peg.3081	fig|6666666.59355.peg.2267	fig|6666666.59354.peg.4762
4168	Membrane protein YcjF	fig|6666666.59329.peg.3383	fig|6666666.59330.peg.2086	fig|6666666.59331.peg.1238	fig|6666666.59332.peg.5660	fig|6666666.59334.peg.2328	fig|6666666.59335.peg.5171	fig|6666666.59336.peg.6280	fig|6666666.59333.peg.3930	fig|6666666.59338.peg.5532	fig|6666666.59339.peg.3721	None	fig|6666666.59337.peg.4684	fig|6666666.59342.peg.3830	fig|6666666.71181.peg.1384	fig|6666666.59344.peg.537	fig|6666666.59345.peg.821	fig|6666666.59341.peg.5971	fig|6666666.59347.peg.2141	fig|6666666.59346.peg.4343	fig|6666666.59348.peg.4731	fig|6666666.59349.peg.2084	fig|6666666.59350.peg.1078	fig|6666666.59351.peg.2597	fig|6666666.59353.peg.1844	fig|6666666.59355.peg.1170	fig|6666666.59354.peg.3550
5938	FIG004454 RNA binding protein	fig|6666666.59329.peg.3482	fig|6666666.59330.peg.115	fig|6666666.59331.peg.1131	fig|6666666.59332.peg.4094	fig|6666666.59334.peg.201	fig|6666666.59335.peg.2845	fig|6666666.59336.peg.228	fig|6666666.59333.peg.1488	fig|6666666.59338.peg.5977	fig|6666666.59339.peg.4856	fig|6666666.59340.peg.2860	fig|6666666.59337.peg.675	fig|6666666.59342.peg.2478	fig|6666666.71181.peg.4090	fig|6666666.59344.peg.2108	fig|6666666.59345.peg.2364	fig|6666666.59341.peg.3945	fig|6666666.59347.peg.3012	fig|6666666.59346.peg.290	fig|6666666.59348.peg.1539	fig|6666666.59349.peg.3699	None	fig|6666666.59351.peg.4937	fig|6666666.59353.peg.3141	fig|6666666.59355.peg.455	fig|6666666.59354.peg.1191
7025	1-hydroxy-2-methyl-2- E -butenyl 4-diphosphate synthase EC 1.17.7.1	fig|6666666.59329.peg.306	fig|6666666.59330.peg.1425	fig|6666666.59331.peg.1635	fig|6666666.59332.peg.6206	fig|6666666.59334.peg.1254	fig|6666666.59335.peg.1110	fig|6666666.59336.peg.681	fig|6666666.59333.peg.936	fig|6666666.59338.peg.2294	fig|6666666.59339.peg.6970	None	fig|6666666.59337.peg.751	fig|6666666.59342.peg.1061	fig|6666666.71181.peg.1770	fig|6666666.59344.peg.5134	fig|6666666.59345.peg.3641	fig|6666666.59341.peg.3037	fig|6666666.59347.peg.4296	fig|6666666.59346.peg.1319	fig|6666666.59348.peg.1132	fig|6666666.59349.peg.3082	fig|6666666.59350.peg.4454	fig|6666666.59351.peg.3075	fig|6666666.59353.peg.2709	fig|6666666.59355.peg.1771	fig|6666666.59354.peg.85
8667	Asparaginyl-tRNA synthetase EC 6.1.1.22	fig|6666666.59329.peg.25	fig|6666666.59330.peg.4276	fig|6666666.59331.peg.1663	fig|6666666.59332.peg.1361	fig|6666666.59334.peg.1743	fig|6666666.59335.peg.1667	fig|6666666.59336.peg.1916	fig|6666666.59333.peg.1046	fig|6666666.59338.peg.516	fig|6666666.59339.peg.4879	None	fig|6666666.59337.peg.5192	fig|6666666.59342.peg.2748	fig|6666666.71181.peg.1690	fig|6666666.59344.peg.2772	fig|6666666.59345.peg.3729	fig|6666666.59341.peg.1777	fig|6666666.59347.peg.3041	fig|6666666.59346.peg.968	fig|6666666.59348.peg.4729	fig|6666666.59349.peg.4735	fig|6666666.59350.peg.2634	fig|6666666.59351.peg.956	fig|6666666.59353.peg.1671	fig|6666666.59355.peg.1542	fig|6666666.59354.peg.3242
4087	Homolog of E. coli HemY protein	fig|6666666.59329.peg.5178	fig|6666666.59330.peg.3043	fig|6666666.59331.peg.6074	fig|6666666.59332.peg.1714	fig|6666666.59334.peg.5234	fig|6666666.59335.peg.3326	fig|6666666.59336.peg.1125	fig|6666666.59333.peg.781	fig|6666666.59338.peg.5547	fig|6666666.59339.peg.8508	fig|6666666.59340.peg.846	fig|6666666.59337.peg.1609	fig|6666666.59342.peg.5923	fig|6666666.71181.peg.2439	fig|6666666.59344.peg.2478	fig|6666666.59345.peg.5511	fig|6666666.59341.peg.5809	fig|6666666.59347.peg.5084	fig|6666666.59346.peg.592	fig|6666666.59348.peg.2174	fig|6666666.59349.peg.1565	None	fig|6666666.59351.peg.4759	fig|6666666.59353.peg.3638	fig|6666666.59355.peg.4008	fig|6666666.59354.peg.1465
8088	DNA damage-inducible gene in SOS regulon, dependent on cyclic AMP and H-NS	fig|6666666.59329.peg.2544	fig|6666666.59330.peg.2128	fig|6666666.59331.peg.2761	fig|6666666.59332.peg.5131	fig|6666666.59334.peg.3057	fig|6666666.59335.peg.1136	fig|6666666.59336.peg.109	fig|6666666.59333.peg.4534	fig|6666666.59338.peg.2351	fig|6666666.59339.peg.6933	fig|6666666.59340.peg.2391	fig|6666666.59337.peg.2346	fig|6666666.59342.peg.2449	fig|6666666.71181.peg.1894	fig|6666666.59344.peg.2550	fig|6666666.59345.peg.2266	fig|6666666.59341.peg.518	fig|6666666.59347.peg.2827	fig|6666666.59346.peg.1100	fig|6666666.59348.peg.1333	fig|6666666.59349.peg.2717	None	fig|6666666.59351.peg.554	fig|6666666.59353.peg.1517	fig|6666666.59355.peg.2067	fig|6666666.59354.peg.110
6646	DNA-3-methyladenine glycosylase EC 3.2.2.20	fig|6666666.59329.peg.3677	fig|6666666.59330.peg.1846	None	fig|6666666.59332.peg.3576	fig|6666666.59334.peg.3714	fig|6666666.59335.peg.2454	fig|6666666.59336.peg.5133	fig|6666666.59333.peg.1627	fig|6666666.59338.peg.4269	fig|6666666.59339.peg.529	fig|6666666.59340.peg.3040	fig|6666666.59337.peg.2335	fig|6666666.59342.peg.2313	fig|6666666.71181.peg.651	fig|6666666.59344.peg.4144	fig|6666666.59345.peg.1262	fig|6666666.59341.peg.3892	fig|6666666.59347.peg.2224	fig|6666666.59346.peg.1285	fig|6666666.59348.peg.1108	fig|6666666.59349.peg.217	fig|6666666.59350.peg.5754	fig|6666666.59351.peg.4855	fig|6666666.59353.peg.4120	fig|6666666.59355.peg.2320	fig|6666666.59354.peg.3813
7804	Cytochrome d ubiquinol oxidase subunit II EC 1.10.3.-	fig|6666666.59329.peg.2192	fig|6666666.59330.peg.3442	fig|6666666.59331.peg.898	fig|6666666.59332.peg.6282	fig|6666666.59334.peg.1523	fig|6666666.59335.peg.2503	fig|6666666.59336.peg.2581	fig|6666666.59333.peg.5298	fig|6666666.59338.peg.4935	fig|6666666.59339.peg.392	None	fig|6666666.59337.peg.4386	fig|6666666.59342.peg.4617	fig|6666666.71181.peg.4713	fig|6666666.59344.peg.4581	fig|6666666.59345.peg.244	fig|6666666.59341.peg.4444	fig|6666666.59347.peg.4712	fig|6666666.59346.peg.4890	fig|6666666.59348.peg.1576	fig|6666666.59349.peg.479	fig|6666666.59350.peg.1120	fig|6666666.59351.peg.1649	fig|6666666.59353.peg.2094	fig|6666666.59355.peg.4310	fig|6666666.59354.peg.5789
11239	Bacteriocin production protein	fig|6666666.59329.peg.3490	fig|6666666.59330.peg.5030	fig|6666666.59331.peg.1906	fig|6666666.59332.peg.2750	None	fig|6666666.59335.peg.3593	fig|6666666.59336.peg.3036	fig|6666666.59333.peg.2541	fig|6666666.59338.peg.2036	fig|6666666.59339.peg.2975	fig|6666666.59340.peg.388	fig|6666666.59337.peg.3730	fig|6666666.59342.peg.4065	fig|6666666.71181.peg.574	fig|6666666.59344.peg.1887	fig|6666666.59345.peg.1201	fig|6666666.59341.peg.2450	fig|6666666.59347.peg.2453	fig|6666666.59346.peg.56	fig|6666666.59348.peg.1717	fig|6666666.59349.peg.3462	fig|6666666.59350.peg.1436	fig|6666666.59351.peg.3574	fig|6666666.59353.peg.1206	fig|6666666.59355.peg.270	fig|6666666.59354.peg.2961
2394	SSU ribosomal protein S9p S16e	fig|6666666.59329.peg.2058	fig|6666666.59330.peg.962	fig|6666666.59331.peg.792	fig|6666666.59332.peg.650	fig|6666666.59334.peg.3194	fig|6666666.59335.peg.3435	fig|6666666.59336.peg.1588	fig|6666666.59333.peg.619	None	fig|6666666.59339.peg.4939	fig|6666666.59340.peg.1135	fig|6666666.59337.peg.28	fig|6666666.59342.peg.5747	fig|6666666.71181.peg.1041	fig|6666666.59344.peg.1823	fig|6666666.59345.peg.3814	fig|6666666.59341.peg.3548	fig|6666666.59347.peg.3921	fig|6666666.59346.peg.2337	fig|6666666.59348.peg.1449	fig|6666666.59349.peg.40	fig|6666666.59350.peg.1116	fig|6666666.59351.peg.3460	fig|6666666.59353.peg.2359	fig|6666666.59355.peg.1632	fig|6666666.59354.peg.357
4966	FIG000506 Hypothetical ATP-binding protein	fig|6666666.59329.peg.813	fig|6666666.59330.peg.42	fig|6666666.59331.peg.6007	fig|6666666.59332.peg.2744	fig|6666666.59334.peg.106	fig|6666666.59335.peg.3056	fig|6666666.59336.peg.345	fig|6666666.59333.peg.258	fig|6666666.59338.peg.101	fig|6666666.59339.peg.8208	None	fig|6666666.59337.peg.826	fig|6666666.59342.peg.5753	fig|6666666.71181.peg.1013	fig|6666666.59344.peg.1792	fig|6666666.59345.peg.4864	fig|6666666.59341.peg.1239	fig|6666666.59347.peg.3256	fig|6666666.59346.peg.644	fig|6666666.59348.peg.3758	fig|6666666.59349.peg.17	fig|6666666.59350.peg.1629	fig|6666666.59351.peg.3435	fig|6666666.59353.peg.2331	fig|6666666.59355.peg.1604	fig|6666666.59354.peg.3615
2179	ADP-heptose--lipooligosaccharide heptosyltransferase, putative	fig|6666666.59329.peg.834	fig|6666666.59330.peg.1357	fig|6666666.59331.peg.6134	fig|6666666.59332.peg.1731	fig|6666666.59334.peg.183	fig|6666666.59335.peg.2003	fig|6666666.59336.peg.4202	fig|6666666.59333.peg.470	fig|6666666.59338.peg.1909	fig|6666666.59339.peg.6310	fig|6666666.59340.peg.2113	fig|6666666.59337.peg.464	fig|6666666.59342.peg.2402	fig|6666666.71181.peg.3666	fig|6666666.59344.peg.954	fig|6666666.59345.peg.2820	fig|6666666.59341.peg.4927	fig|6666666.59347.peg.5178	fig|6666666.59346.peg.1707	fig|6666666.59348.peg.1749	fig|6666666.59349.peg.2787	None	fig|6666666.59351.peg.5204	fig|6666666.59353.peg.2586	fig|6666666.59355.peg.2621	fig|6666666.59354.peg.2870
5120	Nucleoside 5-triphosphatase RdgB dHAPTP, dITP, XTP-specific EC 3.6.1.15	fig|6666666.59329.peg.1540	fig|6666666.59330.peg.337	fig|6666666.59331.peg.4369	fig|6666666.59332.peg.1634	fig|6666666.59334.peg.1367	fig|6666666.59335.peg.82	fig|6666666.59336.peg.4101	fig|6666666.59333.peg.762	fig|6666666.59338.peg.2883	fig|6666666.59339.peg.7815	fig|6666666.59340.peg.3617	fig|6666666.59337.peg.518	None	fig|6666666.71181.peg.1869	fig|6666666.59344.peg.4344	fig|6666666.59345.peg.5007	fig|6666666.59341.peg.3060	fig|6666666.59347.peg.3870	fig|6666666.59346.peg.1775	fig|6666666.59348.peg.229	fig|6666666.59349.peg.796	fig|6666666.59350.peg.6027	fig|6666666.59351.peg.3526	fig|6666666.59353.peg.3235	fig|6666666.59355.peg.3117	fig|6666666.59354.peg.530
10376	Glutathione S-transferase, omega EC 2.5.1.18	fig|6666666.59329.peg.4404	fig|6666666.59330.peg.4364	fig|6666666.59331.peg.4902	fig|6666666.59332.peg.1739	fig|6666666.59334.peg.4334	fig|6666666.59335.peg.3748	fig|6666666.59336.peg.2645	fig|6666666.59333.peg.1321	fig|6666666.59338.peg.5889	fig|6666666.59339.peg.3416	fig|6666666.59340.peg.2179	fig|6666666.59337.peg.4928	fig|6666666.59342.peg.3931	fig|6666666.71181.peg.4402	fig|6666666.59344.peg.1851	fig|6666666.59345.peg.1798	fig|6666666.59341.peg.3136	fig|6666666.59347.peg.5132	fig|6666666.59346.peg.543	None	fig|6666666.59349.peg.4050	fig|6666666.59350.peg.1379	fig|6666666.59351.peg.1863	fig|6666666.59353.peg.2380	fig|6666666.59355.peg.1652	fig|6666666.59354.peg.4800
600	DNA polymerase IV EC 2.7.7.7	fig|6666666.59329.peg.4431	fig|6666666.59330.peg.4054	fig|6666666.59331.peg.2150	fig|6666666.59332.peg.1664	fig|6666666.59334.peg.4557	fig|6666666.59335.peg.129	fig|6666666.59336.peg.2774	fig|6666666.59333.peg.1808	fig|6666666.59338.peg.272	fig|6666666.59339.peg.5059	fig|6666666.59340.peg.949	fig|6666666.59337.peg.1552	None	fig|6666666.71181.peg.6365	fig|6666666.59344.peg.4322	fig|6666666.59345.peg.2228	fig|6666666.59341.peg.2299	fig|6666666.59347.peg.2794	fig|6666666.59346.peg.4254	fig|6666666.59348.peg.2144	fig|6666666.59349.peg.1209	fig|6666666.59350.peg.3114	fig|6666666.59351.peg.4274	fig|6666666.59353.peg.889	fig|6666666.59355.peg.4585	fig|6666666.59354.peg.2794
8272	Alanine racemase, biosynthetic EC 5.1.1.1	fig|6666666.59329.peg.326	fig|6666666.59330.peg.2645	fig|6666666.59331.peg.4183	fig|6666666.59332.peg.4340	fig|6666666.59334.peg.165	fig|6666666.59335.peg.3486	fig|6666666.59336.peg.602	fig|6666666.59333.peg.885	None	fig|6666666.59339.peg.7702	fig|6666666.59340.peg.576	fig|6666666.59337.peg.1711	fig|6666666.59342.peg.5626	fig|6666666.71181.peg.1992	fig|6666666.59344.peg.2751	fig|6666666.59345.peg.5370	fig|6666666.59341.peg.2414	fig|6666666.59347.peg.5373	fig|6666666.59346.peg.2391	fig|6666666.59348.peg.3105	fig|6666666.59349.peg.3242	fig|6666666.59350.peg.3891	fig|6666666.59351.peg.5437	fig|6666666.59353.peg.2989	fig|6666666.59355.peg.2895	fig|6666666.59354.peg.5103
5915	Flagellin protein FlaA	fig|6666666.59329.peg.6529	fig|6666666.59330.peg.4135	fig|6666666.59331.peg.5814	fig|6666666.59332.peg.2464	None	fig|6666666.59335.peg.375	fig|6666666.59336.peg.3470	fig|6666666.59333.peg.2861	fig|6666666.59338.peg.5388	fig|6666666.59339.peg.7115	fig|6666666.59340.peg.1100	fig|6666666.59337.peg.3361	fig|6666666.59342.peg.3200	fig|6666666.71181.peg.4037	fig|6666666.59344.peg.3046	fig|6666666.59345.peg.5463	fig|6666666.59341.peg.128	fig|6666666.59347.peg.2702	fig|6666666.59346.peg.1772	fig|6666666.59348.peg.5106	fig|6666666.59349.peg.773	fig|6666666.59350.peg.1655	fig|6666666.59351.peg.1996	fig|6666666.59353.peg.3517	fig|6666666.59355.peg.3659	fig|6666666.59354.peg.5259
2619	Aspartate aminotransferase EC 2.6.1.1	fig|6666666.59329.peg.6105	fig|6666666.59330.peg.4269	fig|6666666.59331.peg.1680	fig|6666666.59332.peg.3389	fig|6666666.59334.peg.2515	fig|6666666.59335.peg.1674	None	fig|6666666.59333.peg.4410	fig|6666666.59338.peg.2945	fig|6666666.59339.peg.2794	fig|6666666.59340.peg.3165	fig|6666666.59337.peg.3573	fig|6666666.59342.peg.5222	fig|6666666.71181.peg.5219	fig|6666666.59344.peg.2774	fig|6666666.59345.peg.852	fig|6666666.59341.peg.4425	fig|6666666.59347.peg.914	fig|6666666.59346.peg.4764	fig|6666666.59348.peg.2867	fig|6666666.59349.peg.2716	fig|6666666.59350.peg.49	fig|6666666.59351.peg.553	fig|6666666.59353.peg.1669	fig|6666666.59355.peg.1052	fig|6666666.59354.peg.109
10024	Cysteine desulfurase CsdA-CsdE, sulfur acceptor protein CsdE	fig|6666666.59329.peg.3333	fig|6666666.59330.peg.2802	fig|6666666.59331.peg.2677	fig|6666666.59332.peg.4507	fig|6666666.59334.peg.1167	fig|6666666.59335.peg.4550	fig|6666666.59336.peg.129	fig|6666666.59333.peg.5105	fig|6666666.59338.peg.4247	fig|6666666.59339.peg.2184	None	fig|6666666.59337.peg.2365	fig|6666666.59342.peg.1849	fig|6666666.71181.peg.2557	fig|6666666.59344.peg.2619	fig|6666666.59345.peg.3614	fig|6666666.59341.peg.533	fig|6666666.59347.peg.2816	fig|6666666.59346.peg.1847	fig|6666666.59348.peg.4248	fig|6666666.59349.peg.2514	fig|6666666.59350.peg.1982	fig|6666666.59351.peg.3720	fig|6666666.59353.peg.1359	fig|6666666.59355.peg.2513	fig|6666666.59354.peg.4782
741	Glutamate racemase EC 5.1.1.3	fig|6666666.59329.peg.5081	fig|6666666.59330.peg.4569	fig|6666666.59331.peg.2721	fig|6666666.59332.peg.576	fig|6666666.59334.peg.1477	fig|6666666.59335.peg.5811	fig|6666666.59336.peg.3237	fig|6666666.59333.peg.1463	fig|6666666.59338.peg.3309	fig|6666666.59339.peg.8600	fig|6666666.59340.peg.3133	fig|6666666.59337.peg.1669	fig|6666666.59342.peg.5310	fig|6666666.71181.peg.5066	fig|6666666.59344.peg.1029	fig|6666666.59345.peg.5638	fig|6666666.59341.peg.3569	fig|6666666.59347.peg.4658	None	fig|6666666.59348.peg.3644	fig|6666666.59349.peg.4289	fig|6666666.59350.peg.1730	fig|6666666.59351.peg.4327	fig|6666666.59353.peg.2514	fig|6666666.59355.peg.4872	fig|6666666.59354.peg.4942
743	Dihydropteroate synthase EC 2.5.1.15	fig|6666666.59329.peg.3479	fig|6666666.59330.peg.112	None	fig|6666666.59332.peg.5065	fig|6666666.59334.peg.204	fig|6666666.59335.peg.2849	fig|6666666.59336.peg.224	fig|6666666.59333.peg.1491	fig|6666666.59338.peg.1499	fig|6666666.59339.peg.4862	fig|6666666.59340.peg.1221	fig|6666666.59337.peg.678	fig|6666666.59342.peg.373	fig|6666666.71181.peg.4093	fig|6666666.59344.peg.2104	fig|6666666.59345.peg.2361	fig|6666666.59341.peg.3948	fig|6666666.59347.peg.3009	fig|6666666.59346.peg.293	fig|6666666.59348.peg.1543	fig|6666666.59349.peg.3696	fig|6666666.59350.peg.2893	fig|6666666.59351.peg.4940	fig|6666666.59353.peg.3138	fig|6666666.59355.peg.458	fig|6666666.59354.peg.1196
9800	6-phospho-beta-glucosidase EC 3.2.1.86	fig|6666666.59329.peg.1673	fig|6666666.59330.peg.3596	fig|6666666.59331.peg.1561	fig|6666666.59332.peg.2712	fig|6666666.59334.peg.4649	fig|6666666.59335.peg.3803	fig|6666666.59336.peg.2964	fig|6666666.59333.peg.2028	fig|6666666.59338.peg.2949	fig|6666666.59339.peg.5525	fig|6666666.59340.peg.2634	fig|6666666.59337.peg.170	fig|6666666.59342.peg.6276	fig|6666666.71181.peg.5772	fig|6666666.59344.peg.5763	fig|6666666.59345.peg.3020	fig|6666666.59341.peg.2148	fig|6666666.59347.peg.607	fig|6666666.59346.peg.2699	fig|6666666.59348.peg.1662	fig|6666666.59349.peg.2052	fig|6666666.59350.peg.3803	None	fig|6666666.59353.peg.5035	fig|6666666.59355.peg.2994	fig|6666666.59354.peg.728
5353	Uridine kinase EC 2.7.1.48 [C1]	fig|6666666.59329.peg.1601	fig|6666666.59330.peg.3713	fig|6666666.59331.peg.703	fig|6666666.59332.peg.2120	fig|6666666.59334.peg.4893	fig|6666666.59335.peg.3113	fig|6666666.59336.peg.3550	fig|6666666.59333.peg.1544	fig|6666666.59338.peg.4855	fig|6666666.59339.peg.163	fig|6666666.59340.peg.2354	fig|6666666.59337.peg.3849	fig|6666666.59342.peg.3334	fig|6666666.71181.peg.207	fig|6666666.59344.peg.255	fig|6666666.59345.peg.1079	fig|6666666.59341.peg.2391	fig|6666666.59347.peg.2618	fig|6666666.59346.peg.3934	fig|6666666.59348.peg.4674	fig|6666666.59349.peg.4716	None	fig|6666666.59351.peg.1195	fig|6666666.59353.peg.614	fig|6666666.59355.peg.96	fig|6666666.59354.peg.3747
3111	ApaG protein	fig|6666666.59329.peg.133	fig|6666666.59330.peg.819	fig|6666666.59331.peg.2696	fig|6666666.59332.peg.5232	fig|6666666.59334.peg.3347	fig|6666666.59335.peg.4482	fig|6666666.59336.peg.2655	fig|6666666.59333.peg.5403	fig|6666666.59338.peg.910	fig|6666666.59339.peg.7891	fig|6666666.59340.peg.432	fig|6666666.59337.peg.1383	fig|6666666.59342.peg.2177	fig|6666666.71181.peg.402	fig|6666666.59344.peg.1292	fig|6666666.59345.peg.2460	fig|6666666.59341.peg.2001	fig|6666666.59347.peg.3090	fig|6666666.59346.peg.4900	fig|6666666.59348.peg.176	fig|6666666.59349.peg.1875	None	fig|6666666.59351.peg.3649	fig|6666666.59353.peg.96	fig|6666666.59355.peg.706	fig|6666666.59354.peg.5333
2137	Cytochrome d ubiquinol oxidase subunit I EC 1.10.3.-	fig|6666666.59329.peg.2855	fig|6666666.59330.peg.2491	fig|6666666.59331.peg.896	fig|6666666.59332.peg.1964	fig|6666666.59334.peg.1524	fig|6666666.59335.peg.2502	fig|6666666.59336.peg.2702	fig|6666666.59333.peg.2554	fig|6666666.59338.peg.5809	fig|6666666.59339.peg.388	None	fig|6666666.59337.peg.4387	fig|6666666.59342.peg.4618	fig|6666666.71181.peg.3040	fig|6666666.59344.peg.5798	fig|6666666.59345.peg.243	fig|6666666.59341.peg.4443	fig|6666666.59347.peg.4202	fig|6666666.59346.peg.4891	fig|6666666.59348.peg.1578	fig|6666666.59349.peg.481	fig|6666666.59350.peg.1122	fig|6666666.59351.peg.1650	fig|6666666.59353.peg.2093	fig|6666666.59355.peg.2729	fig|6666666.59354.peg.5790
2378	Threonine synthase EC 4.2.3.1	fig|6666666.59329.peg.108	fig|6666666.59330.peg.1724	None	fig|6666666.59332.peg.2902	fig|6666666.59334.peg.5056	fig|6666666.59335.peg.5128	fig|6666666.59336.peg.3406	fig|6666666.59333.peg.3415	fig|6666666.59338.peg.4461	fig|6666666.59339.peg.7418	fig|6666666.59340.peg.2150	fig|6666666.59337.peg.93	fig|6666666.59342.peg.4470	fig|6666666.71181.peg.434	fig|6666666.59344.peg.1337	fig|6666666.59345.peg.3750	fig|6666666.59341.peg.90	fig|6666666.59347.peg.4034	fig|6666666.59346.peg.1372	fig|6666666.59348.peg.216	fig|6666666.59349.peg.3476	fig|6666666.59350.peg.2029	fig|6666666.59351.peg.4256	fig|6666666.59353.peg.64	fig|6666666.59355.peg.5617	fig|6666666.59354.peg.2935
6124	ATP synthase A chain EC 3.6.3.14	None	fig|6666666.59330.peg.605	fig|6666666.59331.peg.400	fig|6666666.59332.peg.99	fig|6666666.59334.peg.27	fig|6666666.59335.peg.792	fig|6666666.59336.peg.28	fig|6666666.59333.peg.29	fig|6666666.59338.peg.493	fig|6666666.59339.peg.2286	fig|6666666.59340.peg.2443	fig|6666666.59337.peg.2082	fig|6666666.59342.peg.4607	fig|6666666.71181.peg.592	fig|6666666.59344.peg.4265	fig|6666666.59345.peg.4965	fig|6666666.59341.peg.1059	fig|6666666.59347.peg.2032	fig|6666666.59346.peg.1403	fig|6666666.59348.peg.332	fig|6666666.59349.peg.1030	fig|6666666.59350.peg.2542	fig|6666666.59351.peg.5359	fig|6666666.59353.peg.3088	fig|6666666.59355.peg.2260	fig|6666666.59354.peg.1152
4120	tRNA dihydrouridine synthase A	fig|6666666.59329.peg.1856	fig|6666666.59330.peg.4452	fig|6666666.59331.peg.5233	fig|6666666.59332.peg.1878	fig|6666666.59334.peg.162	fig|6666666.59335.peg.331	fig|6666666.59336.peg.609	fig|6666666.59333.peg.879	fig|6666666.59338.peg.319	fig|6666666.59339.peg.8324	fig|6666666.59340.peg.425	fig|6666666.59337.peg.1719	fig|6666666.59342.peg.2483	fig|6666666.71181.peg.1997	fig|6666666.59344.peg.2745	fig|6666666.59345.peg.5364	fig|6666666.59341.peg.1434	fig|6666666.59347.peg.4909	fig|6666666.59346.peg.3205	None	fig|6666666.59349.peg.92	fig|6666666.59350.peg.3582	fig|6666666.59351.peg.150	fig|6666666.59353.peg.2994	fig|6666666.59355.peg.2900	fig|6666666.59354.peg.430
10006	NAD kinase EC 2.7.1.23	fig|6666666.59329.peg.1683	fig|6666666.59330.peg.4600	None	fig|6666666.59332.peg.384	fig|6666666.59334.peg.1387	fig|6666666.59335.peg.5166	fig|6666666.59336.peg.222	fig|6666666.59333.peg.2756	fig|6666666.59338.peg.1079	fig|6666666.59339.peg.7276	fig|6666666.59340.peg.1195	fig|6666666.59337.peg.4970	fig|6666666.59342.peg.855	fig|6666666.71181.peg.1440	fig|6666666.59344.peg.1546	fig|6666666.59345.peg.3574	fig|6666666.59341.peg.4895	fig|6666666.59347.peg.4328	fig|6666666.59346.peg.691	fig|6666666.59348.peg.5165	fig|6666666.59349.peg.2385	fig|6666666.59350.peg.7044	fig|6666666.59351.peg.644	fig|6666666.59353.peg.4354	fig|6666666.59355.peg.4489	fig|6666666.59354.peg.4838
9042	Thiol disulfide interchange protein DsbC	fig|6666666.59329.peg.213	fig|6666666.59330.peg.1740	fig|6666666.59331.peg.103	fig|6666666.59332.peg.3111	fig|6666666.59334.peg.2525	fig|6666666.59335.peg.2293	fig|6666666.59336.peg.2603	fig|6666666.59333.peg.1666	fig|6666666.59338.peg.200	fig|6666666.59339.peg.4153	None	fig|6666666.59337.peg.108	fig|6666666.59342.peg.3776	fig|6666666.71181.peg.1495	fig|6666666.59344.peg.3676	fig|6666666.59345.peg.1908	fig|6666666.59341.peg.3107	fig|6666666.59347.peg.649	fig|6666666.59346.peg.3099	fig|6666666.59348.peg.667	fig|6666666.59349.peg.4390	fig|6666666.59350.peg.1155	fig|6666666.59351.peg.4033	fig|6666666.59353.peg.3839	fig|6666666.59355.peg.248	fig|6666666.59354.peg.3236
2969	Outer membrane protein N, non-specific porin	fig|6666666.59329.peg.6119	fig|6666666.59330.peg.721	fig|6666666.59331.peg.5629	fig|6666666.59332.peg.3949	fig|6666666.59334.peg.3127	fig|6666666.59335.peg.2841	fig|6666666.59336.peg.1386	fig|6666666.59333.peg.4033	fig|6666666.59338.peg.5608	fig|6666666.59339.peg.2408	fig|6666666.59340.peg.1364	fig|6666666.59337.peg.3776	fig|6666666.59342.peg.1502	fig|6666666.71181.peg.4684	fig|6666666.59344.peg.5358	fig|6666666.59345.peg.1979	fig|6666666.59341.peg.5815	fig|6666666.59347.peg.1490	fig|6666666.59346.peg.4211	fig|6666666.59348.peg.4653	fig|6666666.59349.peg.2407	None	fig|6666666.59351.peg.353	fig|6666666.59353.peg.1126	fig|6666666.59355.peg.4926	fig|6666666.59354.peg.1005
2979	Probable protease htpX homolog EC 3.4.24.-	fig|6666666.59329.peg.2099	fig|6666666.59330.peg.2881	fig|6666666.59331.peg.3305	fig|6666666.59332.peg.4305	fig|6666666.59334.peg.5393	fig|6666666.59335.peg.611	fig|6666666.59336.peg.4951	fig|6666666.59333.peg.3151	fig|6666666.59338.peg.1411	fig|6666666.59339.peg.469	fig|6666666.59340.peg.2253	fig|6666666.59337.peg.4604	fig|6666666.59342.peg.2456	fig|6666666.71181.peg.3838	fig|6666666.59344.peg.842	fig|6666666.59345.peg.1325	fig|6666666.59341.peg.479	fig|6666666.59347.peg.4121	fig|6666666.59346.peg.1565	fig|6666666.59348.peg.4416	fig|6666666.59349.peg.1614	None	fig|6666666.59351.peg.3684	fig|6666666.59353.peg.1272	fig|6666666.59355.peg.3311	fig|6666666.59354.peg.1863
3737	Glycerol-3-phosphate dehydrogenase [NAD P +] EC 1.1.1.94	fig|6666666.59329.peg.31	fig|6666666.59330.peg.144	fig|6666666.59331.peg.3445	fig|6666666.59332.peg.3274	fig|6666666.59334.peg.3148	fig|6666666.59335.peg.447	fig|6666666.59336.peg.269	fig|6666666.59333.peg.2293	fig|6666666.59338.peg.3745	fig|6666666.59339.peg.6415	None	fig|6666666.59337.peg.4994	fig|6666666.59342.peg.5723	fig|6666666.71181.peg.4020	fig|6666666.59344.peg.974	fig|6666666.59345.peg.5097	fig|6666666.59341.peg.182	fig|6666666.59347.peg.4545	fig|6666666.59346.peg.4159	fig|6666666.59348.peg.138	fig|6666666.59349.peg.2490	fig|6666666.59350.peg.1753	fig|6666666.59351.peg.376	fig|6666666.59353.peg.2565	fig|6666666.59355.peg.5452	fig|6666666.59354.peg.67
7639	Lipid A biosynthesis lauroyl acyltransferase EC 2.3.1.-	fig|6666666.59329.peg.4154	fig|6666666.59330.peg.5143	fig|6666666.59331.peg.5207	fig|6666666.59332.peg.5584	fig|6666666.59334.peg.5291	fig|6666666.59335.peg.1988	fig|6666666.59336.peg.4651	fig|6666666.59333.peg.472	fig|6666666.59338.peg.1117	fig|6666666.59339.peg.6282	fig|6666666.59340.peg.670	fig|6666666.59337.peg.618	fig|6666666.59342.peg.1578	fig|6666666.71181.peg.1928	fig|6666666.59344.peg.5348	fig|6666666.59345.peg.2593	fig|6666666.59341.peg.227	fig|6666666.59347.peg.4516	fig|6666666.59346.peg.1396	fig|6666666.59348.peg.734	fig|6666666.59349.peg.814	None	fig|6666666.59351.peg.3542	fig|6666666.59353.peg.288	fig|6666666.59355.peg.4826	fig|6666666.59354.peg.656
1453	MG 2+ CHELATASE FAMILY PROTEIN ComM-related protein	fig|6666666.59329.peg.1490	fig|6666666.59330.peg.625	fig|6666666.59331.peg.3339	fig|6666666.59332.peg.212	fig|6666666.59334.peg.4506	fig|6666666.59335.peg.2450	fig|6666666.59336.peg.2733	fig|6666666.59333.peg.9	fig|6666666.59338.peg.568	fig|6666666.59339.peg.8069	fig|6666666.59340.peg.1083	fig|6666666.59337.peg.921	fig|6666666.59342.peg.4812	fig|6666666.71181.peg.5028	fig|6666666.59344.peg.4234	fig|6666666.59345.peg.4943	fig|6666666.59341.peg.1936	fig|6666666.59347.peg.4764	fig|6666666.59346.peg.4407	fig|6666666.59348.peg.67	fig|6666666.59349.peg.4055	None	fig|6666666.59351.peg.3398	fig|6666666.59353.peg.4271	fig|6666666.59355.peg.4325	fig|6666666.59354.peg.5362
5317	Octaprenyl-diphosphate synthase EC 2.5.1.- Dimethylallyltransferase EC 2.5.1.1 Geranyltranstransferase farnesyldiphosphate synthase EC 2.5.1.10 Geranylgeranyl pyrophosphate synthetase EC 2.5.1.29	fig|6666666.59329.peg.142	fig|6666666.59330.peg.827	None	fig|6666666.59332.peg.5644	fig|6666666.59334.peg.4165	fig|6666666.59335.peg.3897	fig|6666666.59336.peg.3166	fig|6666666.59333.peg.4914	fig|6666666.59338.peg.1822	fig|6666666.59339.peg.7172	fig|6666666.59340.peg.3020	fig|6666666.59337.peg.1373	fig|6666666.59342.peg.3899	fig|6666666.71181.peg.2721	fig|6666666.59344.peg.2119	fig|6666666.59345.peg.2469	fig|6666666.59341.peg.2519	fig|6666666.59347.peg.2877	fig|6666666.59346.peg.3984	fig|6666666.59348.peg.164	fig|6666666.59349.peg.2779	fig|6666666.59350.peg.856	fig|6666666.59351.peg.300	fig|6666666.59353.peg.771	fig|6666666.59355.peg.933	fig|6666666.59354.peg.4066
4679	23S rRNA Uracil-5- -methyltransferase RumA EC 2.1.1.-	fig|6666666.59329.peg.2302	fig|6666666.59330.peg.2471	None	fig|6666666.59332.peg.570	fig|6666666.59334.peg.325	fig|6666666.59335.peg.4035	fig|6666666.59336.peg.2783	fig|6666666.59333.peg.1466	fig|6666666.59338.peg.3378	fig|6666666.59339.peg.7381	fig|6666666.59340.peg.229	fig|6666666.59337.peg.1666	fig|6666666.59342.peg.4602	fig|6666666.71181.peg.5583	fig|6666666.59344.peg.367	fig|6666666.59345.peg.5063	fig|6666666.59341.peg.1326	fig|6666666.59347.peg.4653	fig|6666666.59346.peg.341	fig|6666666.59348.peg.2988	fig|6666666.59349.peg.4291	fig|6666666.59350.peg.7077	fig|6666666.59351.peg.2591	fig|6666666.59353.peg.177	fig|6666666.59355.peg.2945	fig|6666666.59354.peg.913
8188	Ribonuclease PH EC 2.7.7.56	fig|6666666.59329.peg.3643	fig|6666666.59330.peg.1174	fig|6666666.59331.peg.2612	fig|6666666.59332.peg.717	fig|6666666.59334.peg.229	fig|6666666.59335.peg.1985	fig|6666666.59336.peg.4649	fig|6666666.59333.peg.664	fig|6666666.59338.peg.4346	fig|6666666.59339.peg.6276	None	fig|6666666.59337.peg.479	fig|6666666.59342.peg.6194	fig|6666666.71181.peg.2612	fig|6666666.59344.peg.933	fig|6666666.59345.peg.2627	fig|6666666.59341.peg.6061	fig|6666666.59347.peg.5194	fig|6666666.59346.peg.1394	fig|6666666.59348.peg.736	fig|6666666.59349.peg.3070	fig|6666666.59350.peg.1499	fig|6666666.59351.peg.332	fig|6666666.59353.peg.2599	fig|6666666.59355.peg.2603	fig|6666666.59354.peg.3331
10748	Membrane alanine aminopeptidase N EC 3.4.11.2	fig|6666666.59329.peg.4711	fig|6666666.59330.peg.1009	None	fig|6666666.59332.peg.872	fig|6666666.59334.peg.934	fig|6666666.59335.peg.5674	fig|6666666.59336.peg.6498	fig|6666666.59333.peg.2666	fig|6666666.59338.peg.1772	fig|6666666.59339.peg.1534	fig|6666666.59340.peg.3656	fig|6666666.59337.peg.3151	fig|6666666.59342.peg.3552	fig|6666666.71181.peg.4353	fig|6666666.59344.peg.2767	fig|6666666.59345.peg.3259	fig|6666666.59341.peg.901	fig|6666666.59347.peg.1772	fig|6666666.59346.peg.3397	fig|6666666.59348.peg.4567	fig|6666666.59349.peg.3350	fig|6666666.59350.peg.7623	fig|6666666.59351.peg.5021	fig|6666666.59353.peg.1674	fig|6666666.59355.peg.1047	fig|6666666.59354.peg.5357
10600	FIG01200109 hypothetical protein	fig|6666666.59329.peg.5405	fig|6666666.59330.peg.3818	fig|6666666.59331.peg.3528	fig|6666666.59332.peg.478	fig|6666666.59334.peg.1418	fig|6666666.59335.peg.3858	fig|6666666.59336.peg.6314	fig|6666666.59333.peg.4899	fig|6666666.59338.peg.1591	fig|6666666.59339.peg.1195	fig|6666666.59340.peg.2704	fig|6666666.59337.peg.2710	fig|6666666.59342.peg.5160	fig|6666666.71181.peg.2647	fig|6666666.59344.peg.3921	fig|6666666.59345.peg.5495	fig|6666666.59341.peg.3788	fig|6666666.59347.peg.1808	fig|6666666.59346.peg.2670	fig|6666666.59348.peg.2096	fig|6666666.59349.peg.3739	None	fig|6666666.59351.peg.2811	fig|6666666.59353.peg.4759	fig|6666666.59355.peg.4045	fig|6666666.59354.peg.3049
3174	YcfF hinT protein a purine nucleoside phosphoramidase	fig|6666666.59329.peg.2755	fig|6666666.59330.peg.4067	fig|6666666.59331.peg.2784	fig|6666666.59332.peg.4705	fig|6666666.59334.peg.3122	fig|6666666.59335.peg.1305	fig|6666666.59336.peg.1617	fig|6666666.59333.peg.5031	fig|6666666.59338.peg.1572	fig|6666666.59339.peg.3439	None	fig|6666666.59337.peg.2176	fig|6666666.59342.peg.488	fig|6666666.71181.peg.1637	fig|6666666.59344.peg.5022	fig|6666666.59345.peg.1608	fig|6666666.59341.peg.272	fig|6666666.59347.peg.4066	fig|6666666.59346.peg.2180	fig|6666666.59348.peg.810	fig|6666666.59349.peg.2209	fig|6666666.59350.peg.6937	fig|6666666.59351.peg.5018	fig|6666666.59353.peg.330	fig|6666666.59355.peg.1369	fig|6666666.59354.peg.1618
2314	FIG002708 Protein SirB1	fig|6666666.59329.peg.2439	fig|6666666.59330.peg.4526	fig|6666666.59331.peg.5506	fig|6666666.59332.peg.2618	fig|6666666.59334.peg.3883	fig|6666666.59335.peg.1182	fig|6666666.59336.peg.5116	fig|6666666.59333.peg.229	fig|6666666.59338.peg.2088	fig|6666666.59339.peg.14	fig|6666666.59340.peg.743	fig|6666666.59337.peg.5170	fig|6666666.59342.peg.456	fig|6666666.71181.peg.5099	fig|6666666.59344.peg.113	fig|6666666.59345.peg.5420	fig|6666666.59341.peg.3047	fig|6666666.59347.peg.5276	fig|6666666.59346.peg.3194	fig|6666666.59348.peg.2374	fig|6666666.59349.peg.2619	None	fig|6666666.59351.peg.4658	fig|6666666.59353.peg.435	fig|6666666.59355.peg.2162	fig|6666666.59354.peg.2790
5850	Flagellar basal-body rod protein FlgB	fig|6666666.59329.peg.2326	fig|6666666.59330.peg.4418	fig|6666666.59331.peg.2029	fig|6666666.59332.peg.1795	None	fig|6666666.59335.peg.896	fig|6666666.59336.peg.6159	fig|6666666.59333.peg.2835	fig|6666666.59338.peg.631	fig|6666666.59339.peg.67	fig|6666666.59340.peg.3254	fig|6666666.59337.peg.3347	fig|6666666.59342.peg.3073	fig|6666666.71181.peg.2230	fig|6666666.59344.peg.3033	fig|6666666.59345.peg.5449	fig|6666666.59341.peg.2182	fig|6666666.59347.peg.2714	fig|6666666.59346.peg.1762	fig|6666666.59348.peg.948	fig|6666666.59349.peg.721	fig|6666666.59350.peg.5405	fig|6666666.59351.peg.1982	fig|6666666.59353.peg.3527	fig|6666666.59355.peg.3648	fig|6666666.59354.peg.1524
5859	Glycyl-tRNA synthetase beta chain EC 6.1.1.14	fig|6666666.59329.peg.3102	fig|6666666.59330.peg.1095	fig|6666666.59331.peg.4245	fig|6666666.59332.peg.77	fig|6666666.59334.peg.144	fig|6666666.59335.peg.3925	fig|6666666.59336.peg.2	fig|6666666.59333.peg.3476	fig|6666666.59338.peg.5459	fig|6666666.59339.peg.8045	fig|6666666.59340.peg.3191	fig|6666666.59337.peg.867	None	fig|6666666.71181.peg.659	fig|6666666.59344.peg.4131	fig|6666666.59345.peg.4986	fig|6666666.59341.peg.5113	fig|6666666.59347.peg.4804	fig|6666666.59346.peg.4286	fig|6666666.59348.peg.1207	fig|6666666.59349.peg.992	fig|6666666.59350.peg.2886	fig|6666666.59351.peg.5034	fig|6666666.59353.peg.4110	fig|6666666.59355.peg.2329	fig|6666666.59354.peg.575
7261	tRNA pseudouridine 13 synthase EC 4.2.1.-	fig|6666666.59329.peg.4461	fig|6666666.59330.peg.2460	fig|6666666.59331.peg.4166	fig|6666666.59332.peg.201	fig|6666666.59334.peg.270	fig|6666666.59335.peg.1658	fig|6666666.59336.peg.4461	fig|6666666.59333.peg.1711	fig|6666666.59338.peg.221	fig|6666666.59339.peg.7919	fig|6666666.59340.peg.1526	fig|6666666.59337.peg.581	fig|6666666.59342.peg.1273	fig|6666666.71181.peg.3418	fig|6666666.59344.peg.2195	fig|6666666.59345.peg.5071	fig|6666666.59341.peg.658	fig|6666666.59347.peg.3951	fig|6666666.59346.peg.3146	fig|6666666.59348.peg.4437	fig|6666666.59349.peg.4383	None	fig|6666666.59351.peg.5476	fig|6666666.59353.peg.211	fig|6666666.59355.peg.2980	fig|6666666.59354.peg.3142
5995	Proposed peptidoglycan lipid II flippase MurJ	fig|6666666.59329.peg.4772	fig|6666666.59330.peg.2510	fig|6666666.59331.peg.19	fig|6666666.59332.peg.3312	fig|6666666.59334.peg.2146	fig|6666666.59335.peg.1011	None	fig|6666666.59333.peg.3800	fig|6666666.59338.peg.2728	fig|6666666.59339.peg.7464	fig|6666666.59340.peg.2304	fig|6666666.59337.peg.131	fig|6666666.59342.peg.1396	fig|6666666.71181.peg.1905	fig|6666666.59344.peg.2537	fig|6666666.59345.peg.3712	fig|6666666.59341.peg.5675	fig|6666666.59347.peg.3022	fig|6666666.59346.peg.235	fig|6666666.59348.peg.1111	fig|6666666.59349.peg.566	fig|6666666.59350.peg.7336	fig|6666666.59351.peg.500	fig|6666666.59353.peg.1506	fig|6666666.59355.peg.2056	fig|6666666.59354.peg.5850
6782	Selenoprotein O and cysteine-containing homologs	fig|6666666.59329.peg.3033	fig|6666666.59330.peg.285	fig|6666666.59331.peg.5891	fig|6666666.59332.peg.3393	fig|6666666.59334.peg.3378	fig|6666666.59335.peg.5758	fig|6666666.59336.peg.4573	fig|6666666.59333.peg.3866	fig|6666666.59338.peg.4606	fig|6666666.59339.peg.3071	fig|6666666.59340.peg.1423	fig|6666666.59337.peg.1014	fig|6666666.59342.peg.4737	fig|6666666.71181.peg.2395	fig|6666666.59344.peg.778	fig|6666666.59345.peg.4266	fig|6666666.59341.peg.685	fig|6666666.59347.peg.5266	fig|6666666.59346.peg.3407	None	fig|6666666.59349.peg.3603	fig|6666666.59350.peg.7914	fig|6666666.59351.peg.4854	fig|6666666.59353.peg.1327	fig|6666666.59355.peg.2544	fig|6666666.59354.peg.3814
1246	FIG002082 Protein SirB2	fig|6666666.59329.peg.2440	fig|6666666.59330.peg.4524	fig|6666666.59331.peg.5507	fig|6666666.59332.peg.2619	fig|6666666.59334.peg.3881	fig|6666666.59335.peg.1181	fig|6666666.59336.peg.5117	fig|6666666.59333.peg.230	fig|6666666.59338.peg.951	fig|6666666.59339.peg.12	fig|6666666.59340.peg.742	fig|6666666.59337.peg.5169	fig|6666666.59342.peg.458	fig|6666666.71181.peg.5100	fig|6666666.59344.peg.112	fig|6666666.59345.peg.5419	fig|6666666.59341.peg.3046	fig|6666666.59347.peg.5277	fig|6666666.59346.peg.3193	fig|6666666.59348.peg.606	fig|6666666.59349.peg.2618	None	fig|6666666.59351.peg.4659	fig|6666666.59353.peg.434	fig|6666666.59355.peg.2161	fig|6666666.59354.peg.2788
243	Thymidylate synthase EC 2.1.1.45	fig|6666666.59329.peg.1937	fig|6666666.59330.peg.4672	fig|6666666.59331.peg.3442	fig|6666666.59332.peg.4746	fig|6666666.59334.peg.1744	fig|6666666.59335.peg.1018	fig|6666666.59336.peg.2361	fig|6666666.59333.peg.3950	fig|6666666.59338.peg.4192	fig|6666666.59339.peg.7455	fig|6666666.59340.peg.2480	fig|6666666.59337.peg.126	fig|6666666.59342.peg.3811	fig|6666666.71181.peg.70	fig|6666666.59344.peg.3197	fig|6666666.59345.peg.3717	fig|6666666.59341.peg.5244	fig|6666666.59347.peg.3030	fig|6666666.59346.peg.3087	None	fig|6666666.59349.peg.3878	fig|6666666.59350.peg.3811	fig|6666666.59351.peg.2580	fig|6666666.59353.peg.1945	fig|6666666.59355.peg.1462	fig|6666666.59354.peg.6332
3521	RNA polymerase associated protein RapA EC 3.6.1.-	fig|6666666.59329.peg.3426	fig|6666666.59330.peg.33	None	fig|6666666.59332.peg.1106	fig|6666666.59334.peg.2677	fig|6666666.59335.peg.242	fig|6666666.59336.peg.337	fig|6666666.59333.peg.245	fig|6666666.59338.peg.5770	fig|6666666.59339.peg.8155	fig|6666666.59340.peg.50	fig|6666666.59337.peg.818	fig|6666666.59342.peg.4283	fig|6666666.71181.peg.394	fig|6666666.59344.peg.1517	fig|6666666.59345.peg.4873	fig|6666666.59341.peg.895	fig|6666666.59347.peg.2004	fig|6666666.59346.peg.3808	fig|6666666.59348.peg.1300	fig|6666666.59349.peg.2595	fig|6666666.59350.peg.7574	fig|6666666.59351.peg.2539	fig|6666666.59353.peg.104	fig|6666666.59355.peg.714	fig|6666666.59354.peg.4301
2694	Flagellar basal-body P-ring formation protein FlgA	fig|6666666.59329.peg.573	fig|6666666.59330.peg.4949	fig|6666666.59331.peg.5626	fig|6666666.59332.peg.1799	None	fig|6666666.59335.peg.894	fig|6666666.59336.peg.6112	fig|6666666.59333.peg.2886	fig|6666666.59338.peg.92	fig|6666666.59339.peg.5308	fig|6666666.59340.peg.413	fig|6666666.59337.peg.5379	fig|6666666.59342.peg.3074	fig|6666666.71181.peg.2231	fig|6666666.59344.peg.3032	fig|6666666.59345.peg.5446	fig|6666666.59341.peg.4565	fig|6666666.59347.peg.4592	fig|6666666.59346.peg.1759	fig|6666666.59348.peg.4698	fig|6666666.59349.peg.718	fig|6666666.59350.peg.5476	fig|6666666.59351.peg.2562	fig|6666666.59353.peg.3528	fig|6666666.59355.peg.3647	fig|6666666.59354.peg.1520
10178	LSU ribosomal protein L24p L26e	fig|6666666.59329.peg.720	fig|6666666.59330.peg.561	fig|6666666.59331.peg.41	fig|6666666.59332.peg.2146	fig|6666666.59334.peg.1492	fig|6666666.59335.peg.4354	fig|6666666.59336.peg.153	fig|6666666.59333.peg.373	fig|6666666.59338.peg.1382	None	fig|6666666.59340.peg.63	fig|6666666.59337.peg.381	fig|6666666.59342.peg.311	fig|6666666.71181.peg.3449	fig|6666666.59344.peg.4932	fig|6666666.59345.peg.2528	fig|6666666.59341.peg.2505	fig|6666666.59347.peg.4830	fig|6666666.59346.peg.857	fig|6666666.59348.peg.1767	fig|6666666.59349.peg.3277	fig|6666666.59350.peg.3186	fig|6666666.59351.peg.4211	fig|6666666.59353.peg.4601	fig|6666666.59355.peg.4730	fig|6666666.59354.peg.3850
7448	Sigma factor RpoE negative regulatory protein RseB precursor	fig|6666666.59329.peg.498	fig|6666666.59330.peg.381	fig|6666666.59331.peg.5702	fig|6666666.59332.peg.733	fig|6666666.59334.peg.1872	fig|6666666.59335.peg.1720	fig|6666666.59336.peg.2105	fig|6666666.59333.peg.2804	fig|6666666.59338.peg.1511	fig|6666666.59339.peg.7361	fig|6666666.59340.peg.3733	fig|6666666.59337.peg.561	fig|6666666.59342.peg.2971	fig|6666666.71181.peg.1428	fig|6666666.59344.peg.1561	fig|6666666.59345.peg.5051	fig|6666666.59341.peg.5365	fig|6666666.59347.peg.3180	fig|6666666.59346.peg.330	fig|6666666.59348.peg.653	fig|6666666.59349.peg.4314	None	fig|6666666.59351.peg.594	fig|6666666.59353.peg.2647	fig|6666666.59355.peg.1835	fig|6666666.59354.peg.2811
4754	General secretion pathway protein G	fig|6666666.59329.peg.1222	fig|6666666.59330.peg.1967	fig|6666666.59331.peg.5781	fig|6666666.59332.peg.1672	fig|6666666.59334.peg.125	fig|6666666.59335.peg.210	fig|6666666.59336.peg.6353	fig|6666666.59333.peg.5457	fig|6666666.59338.peg.3287	fig|6666666.59339.peg.6204	fig|6666666.59340.peg.646	fig|6666666.59337.peg.4976	fig|6666666.59342.peg.2803	fig|6666666.71181.peg.1963	fig|6666666.59344.peg.1456	fig|6666666.59345.peg.2674	fig|6666666.59341.peg.1353	fig|6666666.59347.peg.4333	fig|6666666.59346.peg.4646	fig|6666666.59348.peg.1559	fig|6666666.59349.peg.234	None	fig|6666666.59351.peg.4344	fig|6666666.59353.peg.156	fig|6666666.59355.peg.767	fig|6666666.59354.peg.1580
1077	Phosphate starvation-inducible ATPase PhoH with RNA binding motif	fig|6666666.59329.peg.5598	fig|6666666.59330.peg.4035	fig|6666666.59331.peg.4178	fig|6666666.59332.peg.2938	fig|6666666.59334.peg.53	fig|6666666.59335.peg.1743	fig|6666666.59336.peg.4299	fig|6666666.59333.peg.2146	fig|6666666.59338.peg.2012	fig|6666666.59339.peg.5221	None	fig|6666666.59337.peg.1074	fig|6666666.59342.peg.1135	fig|6666666.71181.peg.5846	fig|6666666.59344.peg.5585	fig|6666666.59345.peg.3484	fig|6666666.59341.peg.1638	fig|6666666.59347.peg.4450	fig|6666666.59346.peg.2960	fig|6666666.59348.peg.3122	fig|6666666.59349.peg.4520	fig|6666666.59350.peg.570	fig|6666666.59351.peg.4672	fig|6666666.59353.peg.4671	fig|6666666.59355.peg.4444	fig|6666666.59354.peg.4075
9761	Transporter	fig|6666666.59329.peg.5783	fig|6666666.59330.peg.3369	fig|6666666.59331.peg.4868	fig|6666666.59332.peg.2058	fig|6666666.59334.peg.1590	fig|6666666.59335.peg.5676	fig|6666666.59336.peg.2958	fig|6666666.59333.peg.536	fig|6666666.59338.peg.3368	fig|6666666.59339.peg.799	None	fig|6666666.59337.peg.4523	fig|6666666.59342.peg.5321	fig|6666666.71181.peg.4413	fig|6666666.59344.peg.3429	fig|6666666.59345.peg.1388	fig|6666666.59341.peg.322	fig|6666666.59347.peg.1320	fig|6666666.59346.peg.3005	fig|6666666.59348.peg.2581	fig|6666666.59349.peg.4063	fig|6666666.59350.peg.19	fig|6666666.59351.peg.3405	fig|6666666.59353.peg.2714	fig|6666666.59355.peg.1766	fig|6666666.59354.peg.6413
11240	UDP-glucose dehydrogenase EC 1.1.1.22	fig|6666666.59329.peg.867	fig|6666666.59330.peg.3476	None	fig|6666666.59332.peg.4447	fig|6666666.59334.peg.4320	fig|6666666.59335.peg.5684	fig|6666666.59336.peg.1533	fig|6666666.59333.peg.5312	fig|6666666.59338.peg.164	fig|6666666.59339.peg.4243	fig|6666666.59340.peg.22	fig|6666666.59337.peg.416	fig|6666666.59342.peg.41	fig|6666666.71181.peg.2760	fig|6666666.59344.peg.415	fig|6666666.59345.peg.2560	fig|6666666.59341.peg.4137	fig|6666666.59347.peg.5023	fig|6666666.59346.peg.3053	fig|6666666.59348.peg.5302	fig|6666666.59349.peg.262	fig|6666666.59350.peg.3442	fig|6666666.59351.peg.248	fig|6666666.59353.peg.1742	fig|6666666.59355.peg.4017	fig|6666666.59354.peg.6054
10319	Twin-arginine translocation protein TatB	fig|6666666.59329.peg.5193	fig|6666666.59330.peg.254	fig|6666666.59331.peg.2431	fig|6666666.59332.peg.10	fig|6666666.59334.peg.2867	fig|6666666.59335.peg.44	fig|6666666.59336.peg.895	fig|6666666.59333.peg.2509	fig|6666666.59338.peg.2251	fig|6666666.59339.peg.7575	fig|6666666.59340.peg.3749	fig|6666666.59337.peg.962	fig|6666666.59342.peg.4557	fig|6666666.71181.peg.3337	fig|6666666.59344.peg.3411	fig|6666666.59345.peg.2711	fig|6666666.59341.peg.158	fig|6666666.59347.peg.4638	None	fig|6666666.59348.peg.112	fig|6666666.59349.peg.3415	fig|6666666.59350.peg.1451	fig|6666666.59351.peg.4997	fig|6666666.59353.peg.3801	fig|6666666.59355.peg.3397	fig|6666666.59354.peg.2226
1553	Ribonucleotide reductase of class Ia aerobic , alpha subunit EC 1.17.4.1	fig|6666666.59329.peg.5225	fig|6666666.59330.peg.2318	fig|6666666.59331.peg.1037	fig|6666666.59332.peg.4491	fig|6666666.59334.peg.5623	fig|6666666.59335.peg.4379	fig|6666666.59336.peg.5157	fig|6666666.59333.peg.5041	fig|6666666.59338.peg.3843	fig|6666666.59339.peg.942	None	fig|6666666.59337.peg.1753	fig|6666666.59342.peg.1078	fig|6666666.71181.peg.2621	fig|6666666.59344.peg.1726	fig|6666666.59345.peg.892	fig|6666666.59341.peg.3782	fig|6666666.59347.peg.2751	fig|6666666.59346.peg.1347	fig|6666666.59348.peg.4453	fig|6666666.59349.peg.384	fig|6666666.59350.peg.6771	fig|6666666.59351.peg.934	fig|6666666.59353.peg.4690	fig|6666666.59355.peg.342	fig|6666666.59354.peg.1764
1552	P pilus assembly Cpx signaling pathway, periplasmic inhibitor zinc- resistance associated protein	fig|6666666.59329.peg.2130	fig|6666666.59330.peg.168	fig|6666666.59331.peg.4672	fig|6666666.59332.peg.160	fig|6666666.59334.peg.1152	fig|6666666.59335.peg.3546	fig|6666666.59336.peg.3147	fig|6666666.59333.peg.418	fig|6666666.59338.peg.2365	fig|6666666.59339.peg.8698	fig|6666666.59340.peg.1602	fig|6666666.59337.peg.2278	fig|6666666.59342.peg.6367	fig|6666666.71181.peg.4014	fig|6666666.59344.peg.4205	fig|6666666.59345.peg.2029	fig|6666666.59341.peg.199	fig|6666666.59347.peg.4526	fig|6666666.59346.peg.792	fig|6666666.59348.peg.1647	fig|6666666.59349.peg.2590	None	fig|6666666.59351.peg.271	fig|6666666.59353.peg.2558	fig|6666666.59355.peg.4347	fig|6666666.59354.peg.4876
6420	Cell division protein BolA	fig|6666666.59329.peg.1035	fig|6666666.59330.peg.2788	None	fig|6666666.59332.peg.857	fig|6666666.59334.peg.880	fig|6666666.59335.peg.118	fig|6666666.59336.peg.4469	fig|6666666.59333.peg.1936	fig|6666666.59338.peg.1998	fig|6666666.59339.peg.5044	fig|6666666.59340.peg.2816	fig|6666666.59337.peg.2378	fig|6666666.59342.peg.2129	fig|6666666.71181.peg.2049	fig|6666666.59344.peg.1072	fig|6666666.59345.peg.2238	fig|6666666.59341.peg.5305	fig|6666666.59347.peg.2804	fig|6666666.59346.peg.2717	fig|6666666.59348.peg.1311	fig|6666666.59349.peg.325	fig|6666666.59350.peg.3028	fig|6666666.59351.peg.3933	fig|6666666.59353.peg.756	fig|6666666.59355.peg.948	fig|6666666.59354.peg.2168
224	Nucleoside-diphosphate-sugar epimerase	None	fig|6666666.59330.peg.1517	fig|6666666.59331.peg.5727	fig|6666666.59332.peg.3187	fig|6666666.59334.peg.587	fig|6666666.59335.peg.5996	fig|6666666.59336.peg.2600	fig|6666666.59333.peg.4468	fig|6666666.59338.peg.1126	fig|6666666.59339.peg.354	fig|6666666.59340.peg.1482	fig|6666666.59337.peg.2305	fig|6666666.59342.peg.4477	fig|6666666.71181.peg.252	fig|6666666.59344.peg.315	fig|6666666.59345.peg.1293	fig|6666666.59341.peg.3625	fig|6666666.59347.peg.2315	fig|6666666.59346.peg.4359	fig|6666666.59348.peg.2305	fig|6666666.59349.peg.495	fig|6666666.59350.peg.860	fig|6666666.59351.peg.3818	fig|6666666.59353.peg.566	fig|6666666.59355.peg.51	fig|6666666.59354.peg.940
4618	Heat shock protein HslJ	fig|6666666.59329.peg.1439	fig|6666666.59330.peg.3568	fig|6666666.59331.peg.5712	fig|6666666.59332.peg.1478	fig|6666666.59334.peg.2441	fig|6666666.59335.peg.5266	fig|6666666.59336.peg.2381	fig|6666666.59333.peg.1203	fig|6666666.59338.peg.507	fig|6666666.59339.peg.552	fig|6666666.59340.peg.1189	fig|6666666.59337.peg.3656	fig|6666666.59342.peg.1345	fig|6666666.71181.peg.1367	fig|6666666.59344.peg.558	fig|6666666.59345.peg.1236	fig|6666666.59341.peg.5123	fig|6666666.59347.peg.2170	fig|6666666.59346.peg.3495	fig|6666666.59348.peg.361	fig|6666666.59349.peg.3791	None	fig|6666666.59351.peg.3882	fig|6666666.59353.peg.1863	fig|6666666.59355.peg.1150	fig|6666666.59354.peg.6519
3344	33 kDa chaperonin Heat shock protein 33 HSP33	fig|6666666.59329.peg.344	fig|6666666.59330.peg.414	None	fig|6666666.59332.peg.1678	fig|6666666.59334.peg.134	fig|6666666.59335.peg.723	fig|6666666.59336.peg.446	fig|6666666.59333.peg.500	fig|6666666.59338.peg.1799	fig|6666666.59339.peg.6190	fig|6666666.59340.peg.174	fig|6666666.59337.peg.4239	fig|6666666.59342.peg.2911	fig|6666666.71181.peg.1843	fig|6666666.59344.peg.5479	fig|6666666.59345.peg.2680	fig|6666666.59341.peg.3431	fig|6666666.59347.peg.4460	fig|6666666.59346.peg.2599	fig|6666666.59348.peg.2079	fig|6666666.59349.peg.2178	fig|6666666.59350.peg.257	fig|6666666.59351.peg.4351	fig|6666666.59353.peg.2205	fig|6666666.59355.peg.1897	fig|6666666.59354.peg.692
10521	Oxygen-insensitive NAD P H nitroreductase EC 1.-.-.- Dihydropteridine reductase EC 1.5.1.34	fig|6666666.59329.peg.5465	fig|6666666.59330.peg.687	fig|6666666.59331.peg.6043	fig|6666666.59332.peg.3072	fig|6666666.59334.peg.5031	fig|6666666.59335.peg.3831	fig|6666666.59336.peg.4002	fig|6666666.59333.peg.4020	fig|6666666.59338.peg.2515	fig|6666666.59339.peg.1856	fig|6666666.59340.peg.2017	fig|6666666.59337.peg.4058	fig|6666666.59342.peg.169	fig|6666666.71181.peg.1345	fig|6666666.59344.peg.5832	fig|6666666.59345.peg.1866	fig|6666666.59341.peg.3972	fig|6666666.59347.peg.3407	fig|6666666.59346.peg.5142	fig|6666666.59348.peg.1660	fig|6666666.59349.peg.3717	fig|6666666.59350.peg.5705	None	fig|6666666.59353.peg.3255	fig|6666666.59355.peg.3198	fig|6666666.59354.peg.2901
9579	Outer membrane protein H precursor	fig|6666666.59329.peg.1582	fig|6666666.59330.peg.459	fig|6666666.59331.peg.4627	fig|6666666.59332.peg.5596	fig|6666666.59334.peg.1797	fig|6666666.59335.peg.2661	fig|6666666.59336.peg.2567	fig|6666666.59333.peg.4243	fig|6666666.59338.peg.2454	fig|6666666.59339.peg.5121	fig|6666666.59340.peg.1317	fig|6666666.59337.peg.1591	fig|6666666.59342.peg.277	fig|6666666.71181.peg.26	fig|6666666.59344.peg.2663	fig|6666666.59345.peg.2192	fig|6666666.59341.peg.977	fig|6666666.59347.peg.4367	fig|6666666.59346.peg.4919	fig|6666666.59348.peg.4080	fig|6666666.59349.peg.1366	None	fig|6666666.59351.peg.2124	fig|6666666.59353.peg.1994	fig|6666666.59355.peg.4099	fig|6666666.59354.peg.1342
8722	16S rRNA guanine 966 -N 2 -methyltransferase EC 2.1.1.171 ## SSU rRNA m 2 G966	fig|6666666.59329.peg.1800	fig|6666666.59330.peg.1563	None	fig|6666666.59332.peg.2703	fig|6666666.59334.peg.1288	fig|6666666.59335.peg.4273	fig|6666666.59336.peg.3160	fig|6666666.59333.peg.3181	fig|6666666.59338.peg.523	fig|6666666.59339.peg.8564	fig|6666666.59340.peg.88	fig|6666666.59337.peg.1647	fig|6666666.59342.peg.4953	fig|6666666.71181.peg.4506	fig|6666666.59344.peg.5709	fig|6666666.59345.peg.5473	fig|6666666.59341.peg.5364	fig|6666666.59347.peg.5057	fig|6666666.59346.peg.3709	fig|6666666.59348.peg.581	fig|6666666.59349.peg.4851	fig|6666666.59350.peg.31	fig|6666666.59351.peg.2369	fig|6666666.59353.peg.4932	fig|6666666.59355.peg.3361	fig|6666666.59354.peg.17
10330	5-methyltetrahydropteroyltriglutamate--homocysteine methyltransferase EC 2.1.1.14	fig|6666666.59329.peg.1986	fig|6666666.59330.peg.5020	fig|6666666.59331.peg.2274	fig|6666666.59332.peg.1611	None	fig|6666666.59335.peg.2451	fig|6666666.59336.peg.3415	fig|6666666.59333.peg.1914	fig|6666666.59338.peg.3268	fig|6666666.59339.peg.3549	fig|6666666.59340.peg.2466	fig|6666666.59337.peg.3511	fig|6666666.59342.peg.4058	fig|6666666.71181.peg.4885	fig|6666666.59344.peg.3425	fig|6666666.59345.peg.965	fig|6666666.59341.peg.3422	fig|6666666.59347.peg.3463	fig|6666666.59346.peg.4846	fig|6666666.59348.peg.2255	fig|6666666.59349.peg.4023	fig|6666666.59350.peg.1890	fig|6666666.59351.peg.1907	fig|6666666.59353.peg.3791	fig|6666666.59355.peg.3386	fig|6666666.59354.peg.1011
7763	Nucleoside diphosphate kinase EC 2.7.4.6	fig|6666666.59329.peg.5401	fig|6666666.59330.peg.1422	fig|6666666.59331.peg.2966	fig|6666666.59332.peg.1337	fig|6666666.59334.peg.3867	fig|6666666.59335.peg.2376	fig|6666666.59336.peg.677	fig|6666666.59333.peg.933	fig|6666666.59338.peg.4499	fig|6666666.59339.peg.6800	fig|6666666.59340.peg.3629	fig|6666666.59337.peg.747	fig|6666666.59342.peg.1058	fig|6666666.71181.peg.1766	fig|6666666.59344.peg.1640	fig|6666666.59345.peg.3644	fig|6666666.59341.peg.3040	fig|6666666.59347.peg.4291	fig|6666666.59346.peg.1322	None	fig|6666666.59349.peg.3078	fig|6666666.59350.peg.649	fig|6666666.59351.peg.3070	fig|6666666.59353.peg.2705	fig|6666666.59355.peg.1775	fig|6666666.59354.peg.80
6749	SSU ribosomal protein S17p S11e	fig|6666666.59329.peg.718	fig|6666666.59330.peg.559	fig|6666666.59331.peg.43	fig|6666666.59332.peg.2144	fig|6666666.59334.peg.1490	fig|6666666.59335.peg.4352	fig|6666666.59336.peg.151	fig|6666666.59333.peg.371	fig|6666666.59338.peg.1384	fig|6666666.59339.peg.8273	fig|6666666.59340.peg.61	fig|6666666.59337.peg.383	fig|6666666.59342.peg.309	fig|6666666.71181.peg.3451	fig|6666666.59344.peg.4934	fig|6666666.59345.peg.2530	fig|6666666.59341.peg.2503	fig|6666666.59347.peg.4828	fig|6666666.59346.peg.855	fig|6666666.59348.peg.1765	fig|6666666.59349.peg.1103	fig|6666666.59350.peg.7708	None	fig|6666666.59353.peg.4599	fig|6666666.59355.peg.4732	fig|6666666.59354.peg.1742
4400	Single-stranded-DNA-specific exonuclease RecJ EC 3.1.-.-	fig|6666666.59329.peg.214	fig|6666666.59330.peg.1741	fig|6666666.59331.peg.2467	fig|6666666.59332.peg.2000	fig|6666666.59334.peg.3494	fig|6666666.59335.peg.3818	fig|6666666.59336.peg.3156	fig|6666666.59333.peg.3275	fig|6666666.59338.peg.199	fig|6666666.59339.peg.7961	None	fig|6666666.59337.peg.110	fig|6666666.59342.peg.2751	fig|6666666.71181.peg.3738	fig|6666666.59344.peg.3675	fig|6666666.59345.peg.3732	fig|6666666.59341.peg.3449	fig|6666666.59347.peg.3044	fig|6666666.59346.peg.3100	fig|6666666.59348.peg.666	fig|6666666.59349.peg.4388	fig|6666666.59350.peg.4566	fig|6666666.59351.peg.4031	fig|6666666.59353.peg.3840	fig|6666666.59355.peg.1547	fig|6666666.59354.peg.3239
7155	FIG060670 Protein of unknown function DUF924	fig|6666666.59329.peg.5981	fig|6666666.59330.peg.4233	fig|6666666.59331.peg.2386	fig|6666666.59332.peg.4897	fig|6666666.59334.peg.340	fig|6666666.59335.peg.653	fig|6666666.59336.peg.1773	fig|6666666.59333.peg.2940	None	fig|6666666.59339.peg.4225	fig|6666666.59340.peg.3097	fig|6666666.59337.peg.1252	fig|6666666.59342.peg.6380	fig|6666666.71181.peg.178	fig|6666666.59344.peg.217	fig|6666666.59345.peg.4437	fig|6666666.59341.peg.4413	fig|6666666.59347.peg.3084	fig|6666666.59346.peg.819	fig|6666666.59348.peg.5363	fig|6666666.59349.peg.2740	fig|6666666.59350.peg.3661	fig|6666666.59351.peg.3664	fig|6666666.59353.peg.644	fig|6666666.59355.peg.126	fig|6666666.59354.peg.1297
8061	LSU ribosomal protein L27p	fig|6666666.59329.peg.139	fig|6666666.59330.peg.825	fig|6666666.59331.peg.1353	fig|6666666.59332.peg.3912	fig|6666666.59334.peg.4167	fig|6666666.59335.peg.4490	fig|6666666.59336.peg.4642	fig|6666666.59333.peg.551	fig|6666666.59338.peg.1824	fig|6666666.59339.peg.7880	fig|6666666.59340.peg.2134	fig|6666666.59337.peg.1376	fig|6666666.59342.peg.3944	fig|6666666.71181.peg.2793	fig|6666666.59344.peg.2117	fig|6666666.59345.peg.2467	fig|6666666.59341.peg.1994	fig|6666666.59347.peg.3096	fig|6666666.59346.peg.3982	fig|6666666.59348.peg.167	fig|6666666.59349.peg.3661	None	fig|6666666.59351.peg.302	fig|6666666.59353.peg.3149	fig|6666666.59355.peg.446	fig|6666666.59354.peg.3154
7484	Periplasmic thiol disulfide interchange protein DsbA	fig|6666666.59329.peg.4911	fig|6666666.59330.peg.630	fig|6666666.59331.peg.5892	fig|6666666.59332.peg.214	fig|6666666.59334.peg.1396	fig|6666666.59335.peg.2445	fig|6666666.59336.peg.2737	fig|6666666.59333.peg.59	fig|6666666.59338.peg.573	fig|6666666.59339.peg.8074	fig|6666666.59340.peg.3671	fig|6666666.59337.peg.3889	fig|6666666.59342.peg.3551	fig|6666666.71181.peg.2581	fig|6666666.59344.peg.890	fig|6666666.59345.peg.551	fig|6666666.59341.peg.1941	fig|6666666.59347.peg.4758	fig|6666666.59346.peg.4409	fig|6666666.59348.peg.3850	fig|6666666.59349.peg.4293	None	fig|6666666.59351.peg.4331	fig|6666666.59353.peg.2636	fig|6666666.59355.peg.2569	fig|6666666.59354.peg.3626
1106	Histidinol dehydrogenase EC 1.1.1.23	fig|6666666.59329.peg.1009	fig|6666666.59330.peg.1502	fig|6666666.59331.peg.4653	fig|6666666.59332.peg.1816	fig|6666666.59334.peg.2636	fig|6666666.59335.peg.3230	fig|6666666.59336.peg.4609	fig|6666666.59333.peg.2715	fig|6666666.59338.peg.5083	fig|6666666.59339.peg.775	None	fig|6666666.59337.peg.4868	fig|6666666.59342.peg.1532	fig|6666666.71181.peg.5373	fig|6666666.59344.peg.312	fig|6666666.59345.peg.1307	fig|6666666.59341.peg.497	fig|6666666.59347.peg.3423	fig|6666666.59346.peg.2682	fig|6666666.59348.peg.4400	fig|6666666.59349.peg.459	fig|6666666.59350.peg.3402	fig|6666666.59351.peg.1625	fig|6666666.59353.peg.569	fig|6666666.59355.peg.53	fig|6666666.59354.peg.890
4791	Di- tripeptide transporter	fig|6666666.59329.peg.1943	fig|6666666.59330.peg.5053	fig|6666666.59331.peg.1526	fig|6666666.59332.peg.3858	fig|6666666.59334.peg.4332	fig|6666666.59335.peg.3913	fig|6666666.59336.peg.3084	fig|6666666.59333.peg.873	fig|6666666.59338.peg.2346	fig|6666666.59339.peg.4504	fig|6666666.59340.peg.1382	fig|6666666.59337.peg.3922	fig|6666666.59342.peg.3017	fig|6666666.71181.peg.2906	fig|6666666.59344.peg.2401	fig|6666666.59345.peg.4346	fig|6666666.59341.peg.3924	fig|6666666.59347.peg.2830	fig|6666666.59346.peg.2822	fig|6666666.59348.peg.3019	fig|6666666.59349.peg.4008	None	fig|6666666.59351.peg.1417	fig|6666666.59353.peg.1414	fig|6666666.59355.peg.2460	fig|6666666.59354.peg.3681
1593	Flagellar biosynthesis protein FliP	fig|6666666.59329.peg.1320	fig|6666666.59330.peg.2229	fig|6666666.59331.peg.5221	fig|6666666.59332.peg.4087	None	fig|6666666.59335.peg.5319	fig|6666666.59336.peg.1275	fig|6666666.59333.peg.3371	fig|6666666.59338.peg.3097	fig|6666666.59339.peg.1332	fig|6666666.59340.peg.1581	fig|6666666.59337.peg.5234	fig|6666666.59342.peg.2648	fig|6666666.71181.peg.5562	fig|6666666.59344.peg.3051	fig|6666666.59345.peg.1468	fig|6666666.59341.peg.136	fig|6666666.59347.peg.4622	fig|6666666.59346.peg.2890	fig|6666666.59348.peg.3694	fig|6666666.59349.peg.201	fig|6666666.59350.peg.6525	fig|6666666.59351.peg.2056	fig|6666666.59353.peg.3513	fig|6666666.59355.peg.3663	fig|6666666.59354.peg.675
1599	Preprotein translocase secY subunit TC 3.A.5.1.1	fig|6666666.59329.peg.729	fig|6666666.59330.peg.571	fig|6666666.59331.peg.32	None	fig|6666666.59334.peg.3045	fig|6666666.59335.peg.4363	fig|6666666.59336.peg.162	fig|6666666.59333.peg.383	fig|6666666.59338.peg.5848	fig|6666666.59339.peg.8285	fig|6666666.59340.peg.2219	fig|6666666.59337.peg.372	fig|6666666.59342.peg.320	fig|6666666.71181.peg.3443	fig|6666666.59344.peg.4926	fig|6666666.59345.peg.2519	fig|6666666.59341.peg.2514	fig|6666666.59347.peg.4840	fig|6666666.59346.peg.866	fig|6666666.59348.peg.438	fig|6666666.59349.peg.3286	fig|6666666.59350.peg.1548	fig|6666666.59351.peg.4221	fig|6666666.59353.peg.4607	fig|6666666.59355.peg.4724	fig|6666666.59354.peg.3251
8065	Low-specificity L-threonine aldolase EC 4.1.2.5	fig|6666666.59329.peg.4586	fig|6666666.59330.peg.3154	fig|6666666.59331.peg.5609	fig|6666666.59332.peg.450	fig|6666666.59334.peg.683	fig|6666666.59335.peg.1056	fig|6666666.59336.peg.3797	fig|6666666.59333.peg.5337	fig|6666666.59338.peg.5508	fig|6666666.59339.peg.2080	None	fig|6666666.59337.peg.1166	fig|6666666.59342.peg.501	fig|6666666.71181.peg.3918	fig|6666666.59344.peg.386	fig|6666666.59345.peg.184	fig|6666666.59341.peg.2787	fig|6666666.59347.peg.4318	fig|6666666.59346.peg.2486	fig|6666666.59348.peg.921	fig|6666666.59349.peg.2057	fig|6666666.59350.peg.6315	fig|6666666.59351.peg.1827	fig|6666666.59353.peg.1606	fig|6666666.59355.peg.1115	fig|6666666.59354.peg.735
486	Cell division inhibitor	fig|6666666.59329.peg.4978	fig|6666666.59330.peg.2195	fig|6666666.59331.peg.6209	fig|6666666.59332.peg.623	fig|6666666.59334.peg.3366	fig|6666666.59335.peg.2430	fig|6666666.59336.peg.1509	fig|6666666.59333.peg.2053	fig|6666666.59338.peg.2795	fig|6666666.59339.peg.5248	fig|6666666.59340.peg.990	fig|6666666.59337.peg.5067	fig|6666666.59342.peg.1955	fig|6666666.71181.peg.567	fig|6666666.59344.peg.1896	fig|6666666.59345.peg.4363	fig|6666666.59341.peg.4983	fig|6666666.59347.peg.4436	fig|6666666.59346.peg.2367	fig|6666666.59348.peg.3556	fig|6666666.59349.peg.2692	None	fig|6666666.59351.peg.772	fig|6666666.59353.peg.1198	fig|6666666.59355.peg.278	fig|6666666.59354.peg.6443
484	Serine transporter	fig|6666666.59329.peg.2594	fig|6666666.59330.peg.2076	fig|6666666.59331.peg.2732	fig|6666666.59332.peg.4605	fig|6666666.59334.peg.2773	fig|6666666.59335.peg.6084	fig|6666666.59336.peg.6262	fig|6666666.59333.peg.4481	fig|6666666.59338.peg.5468	fig|6666666.59339.peg.3705	fig|6666666.59340.peg.1589	fig|6666666.59337.peg.3741	fig|6666666.59342.peg.734	fig|6666666.71181.peg.3851	fig|6666666.59344.peg.336	fig|6666666.59345.peg.296	fig|6666666.59341.peg.3522	fig|6666666.59347.peg.2156	fig|6666666.59346.peg.4501	fig|6666666.59348.peg.1442	fig|6666666.59349.peg.3976	None	fig|6666666.59351.peg.4005	fig|6666666.59353.peg.552	fig|6666666.59355.peg.37	fig|6666666.59354.peg.2552
9934	Chemotaxis protein CheV EC 2.7.3.-	fig|6666666.59329.peg.6042	fig|6666666.59330.peg.2723	fig|6666666.59331.peg.5078	fig|6666666.59332.peg.2653	None	fig|6666666.59335.peg.2078	fig|6666666.59336.peg.6020	fig|6666666.59333.peg.2833	fig|6666666.59338.peg.5309	fig|6666666.59339.peg.7030	fig|6666666.59340.peg.2473	fig|6666666.59337.peg.4057	fig|6666666.59342.peg.5507	fig|6666666.71181.peg.2248	fig|6666666.59344.peg.3012	fig|6666666.59345.peg.5319	fig|6666666.59341.peg.33	fig|6666666.59347.peg.5087	fig|6666666.59346.peg.1760	fig|6666666.59348.peg.2188	fig|6666666.59349.peg.2271	fig|6666666.59350.peg.8335	fig|6666666.59351.peg.2561	fig|6666666.59353.peg.3545	fig|6666666.59355.peg.3630	fig|6666666.59354.peg.1844
10350	Replicative DNA helicase EC 3.6.1.-	fig|6666666.59329.peg.324	fig|6666666.59330.peg.2644	fig|6666666.59331.peg.4184	fig|6666666.59332.peg.898	fig|6666666.59334.peg.166	fig|6666666.59335.peg.1777	fig|6666666.59336.peg.601	fig|6666666.59333.peg.886	fig|6666666.59338.peg.4457	fig|6666666.59339.peg.7701	fig|6666666.59340.peg.577	fig|6666666.59337.peg.1710	None	fig|6666666.71181.peg.1993	fig|6666666.59344.peg.711	fig|6666666.59345.peg.5371	fig|6666666.59341.peg.2415	fig|6666666.59347.peg.5374	fig|6666666.59346.peg.2390	fig|6666666.59348.peg.4481	fig|6666666.59349.peg.3240	fig|6666666.59350.peg.3893	fig|6666666.59351.peg.5435	fig|6666666.59353.peg.966	fig|6666666.59355.peg.2896	fig|6666666.59354.peg.1997
4427	tRNA pseudouridine synthase A EC 4.2.1.70	fig|6666666.59329.peg.5173	fig|6666666.59330.peg.1599	fig|6666666.59331.peg.4693	fig|6666666.59332.peg.2754	fig|6666666.59334.peg.1828	fig|6666666.59335.peg.3587	fig|6666666.59336.peg.6250	fig|6666666.59333.peg.4801	fig|6666666.59338.peg.4114	fig|6666666.59339.peg.2967	None	fig|6666666.59337.peg.5672	fig|6666666.59342.peg.3884	fig|6666666.71181.peg.1480	fig|6666666.59344.peg.1881	fig|6666666.59345.peg.1205	fig|6666666.59341.peg.2782	fig|6666666.59347.peg.2457	fig|6666666.59346.peg.51	fig|6666666.59348.peg.5220	fig|6666666.59349.peg.3458	fig|6666666.59350.peg.6398	fig|6666666.59351.peg.3570	fig|6666666.59353.peg.1211	fig|6666666.59355.peg.265	fig|6666666.59354.peg.2965
10152	GTP pyrophosphokinase EC 2.7.6.5 , p ppGpp synthetase II Guanosine-3',5'-bis diphosphate 3'-pyrophosphohydrolase EC 3.1.7.2	fig|6666666.59329.peg.1266	fig|6666666.59330.peg.2469	None	fig|6666666.59332.peg.194	fig|6666666.59334.peg.238	fig|6666666.59335.peg.6055	fig|6666666.59336.peg.2781	fig|6666666.59333.peg.4309	fig|6666666.59338.peg.4190	fig|6666666.59339.peg.7384	fig|6666666.59340.peg.2448	fig|6666666.59337.peg.504	fig|6666666.59342.peg.585	fig|6666666.71181.peg.3768	fig|6666666.59344.peg.922	fig|6666666.59345.peg.2650	fig|6666666.59341.peg.5726	fig|6666666.59347.peg.5200	fig|6666666.59346.peg.3155	fig|6666666.59348.peg.1931	fig|6666666.59349.peg.3644	fig|6666666.59350.peg.1360	fig|6666666.59351.peg.2590	fig|6666666.59353.peg.178	fig|6666666.59355.peg.2594	fig|6666666.59354.peg.914
[truncated: 401,574 more chars]
